# Supplementary material for: Exploring the Skin Benefits of Extremophilic Postbiotics from Exiguobacterium artemiae: A New Frontier in Thermal Protection
Source: Microorganisms. 2025 Jul 3;13(7):1569. doi: 10.3390/microorganisms13071569 (PMC12298724; doi:10.3390/microorganisms13071569)
Supplement: Supplementary file 1 [file microorganisms-13-01569-s001.zip]

Archive with 1 entries (1 files):
- microorganisms-3688250-supplementary.xlsx
