# Supplementary material for: Exploring the Skin Benefits of Extremophilic Postbiotics from Exiguobacterium artemiae: A New Frontier in Thermal Protection
Source: Microorganisms. 2025 Jul 3;13(7):1569. doi: 10.3390/microorganisms13071569 (PMC12298724; doi:10.3390/microorganisms13071569)
Supplement: Supplementary file 1 [file microorganisms-13-01569-s001.zip › microorganisms-3688250-supplementary.xlsx]

## Sheet: Data
Supplementary Table 1. Differentially Expressed Gene Raw Data of Three Groups
Gene_ID	Transcript_ID	Gene_Symbol	Description	gene_biotype	Protein_ID	HGNC	MIM	37C-1_FPKM	37C-2_FPKM	37C-3_FPKM	41C-1_FPKM	41C-2_FPKM	41C-3_FPKM	SUPER-T-1_FPKM	SUPER-T-2_FPKM	SUPER-T-3_FPKM	37C-1_TPM	37C-2_TPM	37C-3_TPM	41C-1_TPM	41C-2_TPM	41C-3_TPM	SUPER-T-1_TPM	SUPER-T-2_TPM	SUPER-T-3_TPM	41C/37C.fc	41C/37C.baseMean	41C/37C.lfcSE	41C/37C.stat	41C/37C.raw.pval	41C/37C.bh.pval	SUPER-T/41C.fc	SUPER-T/41C.baseMean	SUPER-T/41C.lfcSE	SUPER-T/41C.stat	SUPER-T/41C.raw.pval	SUPER-T/41C.bh.pval	37C.mean	41C.mean	SUPER-T.mean	N_37C-1	N_37C-2	N_37C-3	N_41C-1	N_41C-2	N_41C-3	N_SUPER-T-1	N_SUPER-T-2	N_SUPER-T-3
16	NM_001605,XR_933220	AARS1	alanyl-tRNA synthetase 1	protein_coding	NP_001596.2	20	601065	36.9713	37.9637	36.9468	55.3782	52.9264	58.4955	63.2334	62.8594	58.815	99.8535	106.915	104.36	156.936	151.011	160.296	177.798	177.527	164.609	1.45698	9225.36	0.045433	11.9512	6.39768e-33	3.21362e-31	1.10415	11678.8	0.0395983	3.60975	0.00030649	0.00246984	12.8745	13.4175	13.5814	13.0583	13.088	13.0704	13.4168	13.3714	13.4322	13.5179	13.5068	13.4656
19	NM_005502,XM_005251773,XM_005251776,XM_011518339,XM_011518340,XM_011518341,XM_011518342,XM_011518344,XM_017014378,XM_017014379,XM_017014380,XM_017014381,XM_017014382,XR_001746223	ABCA1	ATP binding cassette subfamily A member 1	protein_coding	NP_005493.2;XP_005251830.1;XP_005251833.1;XP_011516641.1;XP_011516642.1;XP_011516643.1;XP_011516644.1;XP_011516646.1;XP_016869867.1;XP_016869868.1;XP_016869869.1;XP_016869870.1;XP_016869871.1	29	600046	18.2375	21.3045	20.0422	7.56884	8.28696	7.57153	10.1557	11.5734	9.72174	49.2564	59.9989	56.6116	21.4494	23.6446	20.7483	28.5557	32.6855	27.2089	-2.58171	8300.92	0.0621301	-22.0236	1.71071e-107	7.94277e-105	1.33055	5480.46	0.0588737	6.9985	2.58723e-12	1.22244e-10	13.5467	12.1786	12.6113	13.1787	13.337	13.2898	12.3744	12.4535	12.3531	12.6123	12.7262	12.5871
20	NM_001606,NM_212533,XM_006716996,XR_001746224	ABCA2	ATP binding cassette subfamily A member 2	protein_coding	NP_001597.2;NP_997698.1;XP_006717059.1	32	600047	6.69976	7.71816	7.40084	6.9316	6.74973	6.83492	5.5154	5.63145	5.86522	18.095	21.7363	20.9045	19.6435	19.2585	18.7298	15.5081	15.9043	16.4154	-1.08791	3315.24	0.0609436	-1.99458	0.0460885	0.0901051	-1.21045	2941.78	0.0502589	-5.48247	4.19423e-08	9.55903e-07	11.7542	11.6331	11.3779	11.6097	11.7464	11.7097	11.6344	11.6105	11.5903	11.4125	11.4287	11.4786
23	NM_001025091,NM_001090	ABCF1	ATP binding cassette subfamily F member 1	protein_coding	NP_001020262.1;NP_001081.1	70	603429	19.7166	20.7001	20.9898	23.2556	21.9483	23.5955	24.8007	25.2936	23.4971	53.2513	58.2968	59.288	65.9041	62.6236	64.6589	69.7342	71.4341	65.7628	1.09428	4285.38	0.0517281	2.51271	0.0119807	0.0282832	1.06544	4692.83	0.0440842	2.07439	0.0380432	0.117188	11.9987	12.1288	12.2414	12.0418	12.0918	12.1083	12.1836	12.1316	12.1624	12.2215	12.236	12.1867
24	NM_000350	ABCA4	ATP binding cassette subfamily A member 4	protein_coding	NP_000341.2	34	601691	0.308101	0.308979	0.226425	0.191641	0.122058	0.191502	0.238135	0.257862	0.213476	0.832131	0.870162	0.639562	0.543091	0.34826	0.524773	0.669583	0.728253	0.59747	-1.69894	96.1672	0.230223	-3.32128	0.000896042	0.00279367	1.39482	86.4811	0.233554	2.05555	0.0398255	0.121087	6.92165	6.1518	6.65608	6.67861	6.68496	6.53362	6.45647	6.2969	6.43943	6.53703	6.57519	6.49886
27	NM_001136000,NM_001136001,NM_001168236,NM_001168237,NM_001168238,NM_001168239,NM_005158,NM_007314,XM_005245088,XM_017001035,XR_921764,XR_921765	ABL2	ABL proto-oncogene 2, non-receptor tyrosine kinase	protein_coding	NP_001129472.1;NP_001129473.1;NP_001161708.1;NP_001161709.1;NP_001161710.1;NP_001161711.1;NP_005149.4;NP_009298.1;XP_005245145.1;XP_016856524.1	77	164690	6.89858	7.5587	7.46544	5.58979	5.63446	6.00189	7.36425	8.2176	6.50393	18.6319	21.2872	21.087	15.8409	16.0764	16.447	20.7066	23.2081	18.203	-1.32636	4396.26	0.0531451	-7.66724	1.75734e-14	2.4229e-13	1.26686	4347.18	0.0564753	6.04256	1.51687e-09	4.65724e-08	12.2913	11.8842	12.2465	12.1844	12.2732	12.2752	11.9867	11.9928	11.9894	12.2098	12.271	12.1117
34	NM_000016,NM_001127328,NM_001286042,NM_001286043,NM_001286044	ACADM	acyl-CoA dehydrogenase medium chain	protein_coding	NP_000007.1;NP_001120800.1;NP_001272971.1;NP_001272972.1;NP_001272973.1	89	607008	12.144	11.5544	12.212	9.82574	9.58196	11.136	13.0195	11.1246	11.5913	32.7989	32.54	34.4943	27.8452	27.3395	30.5161	36.6078	31.418	32.4414	-1.20395	1484.72	0.0670865	-3.99142	6.56778e-05	0.000258661	1.1547	1473.21	0.0710046	2.92265	0.00347067	0.0180224	10.6637	10.3959	10.6254	10.627	10.6247	10.6458	10.4698	10.4199	10.5202	10.6643	10.5301	10.5801
35	NM_000017,NM_001302554	ACADS	acyl-CoA dehydrogenase short chain	protein_coding	NP_000008.1;NP_001289483.1	90	606885	3.3127	2.86454	2.71976	1.27462	1.2909	1.19272	0.921225	0.892873	0.899279	8.94706	8.06726	7.68229	3.61213	3.68323	3.26842	2.59028	2.52165	2.51687	-2.39376	229.513	0.145706	-8.64256	5.49674e-18	1.0264e-16	-1.39531	117.683	0.186821	-2.57245	0.0100981	0.0420242	8.33947	7.07801	6.6189	7.86734	7.77017	7.73521	7.24669	7.2581	7.19705	7.0795	7.05962	7.0682
36	NM_001330174,NM_001609	ACADSB	acyl-CoA dehydrogenase short/branched chain	protein_coding	NP_001317103.1;NP_001600.1	91	600301	2.44436	2.88379	2.79803	1.75148	1.93006	1.8627	1.65223	1.53105	1.55061	6.60182	8.12146	7.90335	4.96352	5.50691	5.10437	4.6457	4.32397	4.33978	-1.50128	775.509	0.0897708	-6.52988	6.58222e-11	6.16218e-10	-1.17811	582.095	0.0902034	-2.62157	0.00875269	0.0376508	9.86176	9.27749	9.06216	9.56591	9.71479	9.69298	9.29114	9.36778	9.31029	9.22637	9.16698	9.19134
37	NM_000018,NM_001033859,NM_001270447,NM_001270448,XM_006721516,XM_011523829,XM_011523830,XM_024450741,XR_934021,XR_934022,XR_934023	ACADVL	acyl-CoA dehydrogenase very long chain	protein_coding	NP_000009.1;NP_001029031.1;NP_001257376.1;NP_001257377.1;XP_006721579.2;XP_011522131.1;XP_011522132.1;XP_024306509.1	92	609575	60.9488	63.9577	63.3499	69.6858	69.1163	73.2239	62.9835	59.041	58.8927	164.613	180.121	178.939	197.483	197.205	200.656	177.096	166.744	164.827	1.11145	8549.86	0.0453929	3.35823	0.000784445	0.00247493	-1.18489	8420.77	0.0394359	-6.20632	5.42412e-10	1.81605e-08	12.9833	13.136	12.9123	12.9808	13.0318	13.0379	13.1014	13.1032	13.1304	12.9869	12.9267	12.9526
39	NM_001303253,NM_005891	ACAT2	acetyl-CoA acetyltransferase 2	protein_coding	NP_001290182.1;NP_005882.2	94	100678	23.6761	20.2785	19.6601	15.7954	13.1046	15.6517	12.2253	11.1241	10.6089	63.9453	57.1093	55.5324	44.7625	37.3903	42.8903	34.3748	31.4166	29.6919	-1.45819	1597.79	0.0828107	-6.57136	4.98566e-11	4.76355e-10	-1.31855	1159.42	0.0793129	-5.03008	4.90287e-07	8.69409e-06	10.8891	10.3434	9.96719	10.7289	10.5928	10.5681	10.3559	10.1971	10.3154	10.1172	10.036	10.0157
41	NM_001095,NM_001256830,NM_020039,NR_046389,XM_011538350,XM_011538351,XM_011538352	ASIC1	acid sensing ion channel subunit 1	protein_coding	NP_001086.2;NP_001243759.1;NP_064423.2;XP_011536652.1;XP_011536653.1;XP_011536654.1	100	602866	0.97251	0.758984	1.1028	0.397506	0.484508	0.438308	0.34778	0.332936	0.300833	2.62659	2.13749	3.115	1.12649	1.38241	1.2011	0.977882	0.940278	0.841959	-2.12039	157.883	0.185066	-5.85917	4.65197e-09	3.44913e-08	-1.3484	89.5109	0.216382	-1.99301	0.04626	0.135142	7.7447	6.66229	6.25267	7.20836	7.05948	7.31395	6.74031	6.82668	6.76948	6.67513	6.6595	6.61392
47	NM_001096,NM_001303274,NM_001303275,NM_198830,XM_005257395,XM_017024688	ACLY	ATP citrate lyase	protein_coding	NP_001087.2;NP_001290203.1;NP_001290204.1;NP_942127.1;XP_005257452.1;XP_016880177.1	115	108728	81.283	79.8141	80.6192	75.2664	75.0943	79.0983	72.9351	68.1123	68.4619	219.532	224.776	227.718	213.298	214.261	216.753	205.077	192.363	191.609	-1.07405	19655.9	0.0383569	-2.68705	0.00720864	0.0179656	-1.10183	18341.9	0.0362324	-3.86137	0.000112755	0.00106988	14.3133	14.2102	14.0913	14.2844	14.2747	14.2885	14.2108	14.2109	14.2219	14.1594	14.0942	14.1181
48	NM_001278352,NM_001362840,NM_002197,XM_011517888	ACO1	aconitase 1	protein_coding	NP_001265281.1;NP_001349769.1;NP_002188.1;XP_011516190.1	117	100880	20.4102	16.7606	17.284	15.5395	15.2072	15.8489	18.5724	16.5099	15.9919	55.1246	47.202	48.8207	44.0374	43.3895	43.4309	52.2214	46.6271	44.7576	-1.14178	6829.75	0.0450466	-4.24632	2.17306e-05	9.30717e-05	1.07716	6720.17	0.0401302	2.67201	0.00753976	0.0334355	12.8302	12.6387	12.7671	12.8185	12.8027	12.7885	12.6875	12.6576	12.696	12.7731	12.7275	12.7373
53	NM_001302489,NM_001302490,NM_001302491,NM_001302492,NM_001357016,NM_001610,XR_001747908	ACP2	acid phosphatase 2, lysosomal	protein_coding	NP_001289418.1;NP_001289419.1;NP_001289420.1;NP_001289421.1;NP_001343945.1;NP_001601.1	123	171650	16.3189	16.4915	16.4933	8.77514	7.83912	8.97453	7.37319	7.36822	7.78994	44.0748	46.4442	46.5872	24.8679	22.3668	24.5929	20.7318	20.8093	21.8022	-1.96958	1534.43	0.0673046	-14.5293	7.90327e-48	8.17893e-46	-1.14744	980.688	0.0758809	-2.61489	0.00892574	0.0381617	10.9913	10.0129	9.8349	10.6865	10.703	10.7068	10.1277	10.0362	10.1272	9.96006	9.96297	10.0252
54	NM_001111034,NM_001111035,NM_001111036,NM_001322023,NM_001611,XM_005259938,XM_011528069	ACP5	acid phosphatase 5, tartrate resistant	protein_coding	NP_001104504.1;NP_001104505.1;NP_001104506.1;NP_001308952.1;NP_001602.1;XP_005259995.1;XP_011526371.1	124	171640	4.0848	3.96163	3.8377	1.95239	2.18094	2.28704	3.27068	2.57131	2.57222	11.0324	11.1569	10.84	5.53289	6.22272	6.26719	9.19644	7.26189	7.19904	-1.85633	254.997	0.133166	-6.70182	2.05834e-11	2.04512e-10	1.31814	210.259	0.15474	2.57531	0.0100151	0.0417527	8.3722	7.48096	7.90245	8.16108	8.13706	8.11715	7.67937	7.75968	7.76775	8.01031	7.84018	7.84932
81	NM_001322033,NM_004924,XM_005259281,XM_006723406,XM_017027331	ACTN4	actinin alpha 4	protein_coding	NP_001308962.1;NP_004915.2;XP_005259338.1;XP_006723469.1;XP_016882820.1	166	604638	97.1651	108.106	113.056	94.4358	90.1094	97.9238	72.9138	82.8606	86.1426	262.427	304.453	319.34	267.622	257.103	268.341	205.018	234.015	241.093	-1.1551	23622.1	0.0448593	-4.63712	3.53294e-06	1.7208e-05	-1.08847	21337.3	0.034422	-3.55311	0.000380702	0.00297248	14.6281	14.4202	14.3186	14.5169	14.5881	14.5924	14.4214	14.4521	14.4178	14.3363	14.3433	14.3733
95	NM_000666,NM_001198895,NM_001198896,NM_001198897,NM_001198898	ACY1	aminoacylase 1	protein_coding	NP_000657.1;NP_001185824.1;NP_001185825.1;NP_001185826.1;NP_001185827.1	177	104620	11.2724	11.5662	11.9852	9.73626	9.79717	10.2403	9.16299	8.936	7.32972	30.4449	32.5732	33.8537	27.5916	27.9535	28.0615	25.7643	25.237	20.5142	-1.21646	880.292	0.0767264	-3.68435	0.000229286	0.000808977	-1.18664	743.167	0.0876776	-2.81573	0.00486658	0.0235635	9.91587	9.63406	9.4098	9.76524	9.79789	9.8311	9.62049	9.636	9.64262	9.55306	9.52443	9.40052
102	NM_001110,NM_001320570,XM_024449818	ADAM10	ADAM metallopeptidase domain 10	protein_coding	NP_001101.1;NP_001307499.1;XP_024305586.1	188	602192	31.0325	35.9789	31.3384	19.052	19.6672	21.0384	21.519	25.4842	20.9164	83.8138	101.326	88.519	53.9914	56.1151	57.6515	60.5068	71.9724	58.5401	-1.65651	15967.1	0.0451038	-16.1438	1.25589e-58	1.75405e-56	1.10949	12863.9	0.0403088	3.71875	0.000200208	0.00172932	14.2814	13.5534	13.7239	14.1047	14.1443	14.1328	13.6155	13.6895	13.6684	13.7324	13.7732	13.7434
113	NM_001114,NM_001286057,XM_011522835,XM_011522836,XM_011522837,XM_011522838,XM_011522839,XM_011522840,XM_011522842,XM_017022896,XM_017022897,XM_017022898,XM_017022899,XR_001751822	ADCY7	adenylate cyclase 7	protein_coding	NP_001105.1;NP_001272986.1;XP_011521137.1;XP_011521138.1;XP_011521139.1;XP_011521140.1;XP_011521141.1;XP_011521142.1;XP_011521144.1;XP_016878385.1;XP_016878386.1;XP_016878387.1;XP_016878388.1	238	600385	5.2474	4.82043	4.6206	6.51788	7.35504	7.43617	5.89643	5.76676	5.81581	14.1724	13.5755	13.0514	18.471	20.9856	20.3774	16.5794	16.2865	16.2771	1.4154	2163.51	0.0659943	7.59467	3.0857e-14	4.14135e-13	-1.21784	2341.96	0.0570621	-4.98279	6.2673e-07	1.09343e-05	10.8071	11.308	11.0441	11.0065	10.9453	10.9135	11.1958	11.3051	11.2681	11.0925	11.0591	11.0907
115	NM_001116,XM_005255079,XM_011522353	ADCY9	adenylate cyclase 9	protein_coding	NP_001107.2;XP_005255136.1;XP_011520655.1	240	603302	9.9009	11.148	10.5568	11.7239	12.5538	12.2309	11.0461	11.284	11.2843	26.7407	31.3954	29.819	33.2244	35.819	33.5165	31.0593	31.8682	31.582	1.12475	5142.5	0.0564034	3.00693	0.00263904	0.00737772	-1.09435	5285.84	0.042439	-3.06483	0.00217791	0.0124749	12.2407	12.4108	12.3012	12.2206	12.3415	12.3046	12.3833	12.4273	12.372	12.2931	12.3201	12.3189
128	NM_000671	ADH5	alcohol dehydrogenase 5 (class III), chi polypeptide	protein_coding	NP_000662.3	253	103710	97.8623	82.4993	84.5109	65.2991	64.5792	70.1459	76.8916	74.2004	71.165	264.31	232.339	238.711	185.051	184.259	192.221	216.202	209.557	199.174	-1.35453	11943.5	0.0584902	-7.48483	7.16414e-14	9.18453e-13	1.10672	10841.7	0.0386011	3.78988	0.000150719	0.00136913	13.7464	13.3084	13.4757	13.7507	13.5975	13.6242	13.3709	13.3608	13.4027	13.499	13.463	13.4427
142	NM_001618	PARP1	poly(ADP-ribose) polymerase 1	protein_coding	NP_001609.2	270	173870	16.5842	17.2114	16.746	23.3554	24.0669	24.0513	22.469	20.913	20.193	44.7912	48.4716	47.3009	66.1868	68.6684	65.908	63.1778	59.0624	56.5156	1.38219	4687.46	0.0475166	9.82731	8.58818e-23	2.38732e-21	-1.12957	5203.5	0.0456983	-3.84652	0.000119805	0.00112915	11.9422	12.4094	12.255	12.0483	12.0874	12.0673	12.3495	12.3769	12.343	12.2937	12.2253	12.2112
143	NM_006437,XM_011534931,XM_011534932,XR_941496	PARP4	poly(ADP-ribose) polymerase family member 4	protein_coding	NP_006428.2;XP_011533233.1;XP_011533234.1	271	607519	38.01	38.2215	37.3116	26.0607	25.0845	26.3802	25.102	23.9492	23.5704	102.659	107.641	105.391	73.8534	71.5719	72.2898	70.5811	67.6372	65.9679	-1.49514	10088.4	0.0420259	-13.8077	2.28979e-43	1.90031e-41	-1.07351	7923.65	0.0390272	-2.62209	0.00873926	0.037616	13.5616	12.9812	12.9001	13.4162	13.4282	13.4099	13.062	13.0282	13.0407	13.0077	12.9611	12.9662
159	NM_001126,NM_001365073,XM_011544108	ADSS2	adenylosuccinate synthase 2	protein_coding	NP_001117.2;NP_001352002.1;XP_011542410.1	292	103060	35.0832	32.3467	31.5688	27.4912	26.8887	29.2362	33.1601	32.0085	31.8071	94.754	91.0963	89.1697	77.9074	76.7196	80.1159	93.2389	90.3982	89.0207	-1.21736	4546.66	0.0519115	-5.46617	4.59872e-08	2.96775e-07	1.15904	4491.23	0.0435475	4.88953	1.01075e-06	1.66821e-05	12.2857	12.0015	12.2356	12.3114	12.2454	12.2421	12.0855	12.0674	12.1105	12.2435	12.1999	12.2108
161	NM_001242837,NM_012305,NR_144509,NR_144510,XM_011519929,XM_011519930	AP2A2	adaptor related protein complex 2 subunit alpha 2	protein_coding	NP_001229766.1;NP_036437.1;XP_011518231.1;XP_011518232.1	562	607242	16.5265	16.3629	16.2408	14.9635	14.0807	14.5705	13.2564	12.7816	13.5068	44.6354	46.0821	45.8741	42.4052	40.1753	39.9275	37.2741	36.0978	37.8024	-1.15254	4127.61	0.050288	-4.07288	4.64363e-05	0.00018748	-1.10866	3699.94	0.0484174	-3.07352	0.00211547	0.0121967	12.11	11.9049	11.7771	12.061	12.0588	12.0544	11.9662	11.9081	11.9059	11.8388	11.8014	11.86
162	NM_001127,NM_001166019,NM_001378562,NM_001378563,NM_001378564,NM_001378565,NM_001378566,NM_145730	AP1B1	adaptor related protein complex 1 subunit beta 1	protein_coding	NP_001118.3;NP_001159491.1;NP_001365491.1;NP_001365492.1;NP_001365493.1;NP_001365494.1;NP_001365495.1;NP_663782.2	554	600157	17.7971	17.813	17.8856	14.9218	15.0786	16.061	13.3668	13.9148	13.5223	48.0671	50.1659	50.52	42.287	43.0227	44.012	37.5845	39.298	37.8458	-1.19055	3977.89	0.048188	-5.22174	1.77249e-07	1.06096e-06	-1.13433	3466.18	0.0453677	-4.00816	6.11934e-05	0.000634121	12.078	11.8266	11.6651	11.9949	12.006	12.0109	11.8289	11.839	11.8626	11.7108	11.7433	11.7343
163	NM_001030006,NM_001282,XM_005257937,XM_005257938,XM_005257941,XM_011524448,XM_011524449,XM_011524450,XM_011524451,XM_011524452,XM_011524453,XM_011524454,XM_011524455,XM_017024284,XM_017024285,XM_017024286,XM_017024287	AP2B1	adaptor related protein complex 2 subunit beta 1	protein_coding	NP_001025177.1;NP_001273.1;XP_005257994.1;XP_005257995.1;XP_005257998.1;XP_011522750.1;XP_011522751.1;XP_011522752.1;XP_011522753.1;XP_011522754.1;XP_011522755.1;XP_011522756.1;XP_011522757.1;XP_016879773.1;XP_016879774.1;XP_016879775.1;XP_016879776.1	563	601025	49.1653	48.7081	48.7565	46.073	44.0349	48.4801	44.128	44.6559	39.3626	132.787	137.174	137.718	130.566	125.642	132.85	124.078	126.117	110.167	-1.08326	15603.5	0.0424366	-2.71891	0.00654984	0.0165082	-1.08538	14600.1	0.0445984	-2.65047	0.00803809	0.0350921	13.9861	13.8707	13.7735	13.9574	13.9587	13.9636	13.8918	13.8511	13.9088	13.8407	13.8341	13.7461
175	NM_000027,NM_001171988,NR_033655,XR_001741155	AGA	aspartylglucosaminidase	protein_coding	NP_000018.2;NP_001165459.1	318	613228	14.0617	12.2967	12.327	9.50346	9.39943	9.62803	12.1078	10.5191	10.9093	37.9782	34.6306	34.819	26.9319	26.8187	26.3837	34.0443	29.7079	30.5325	-1.38535	1330	0.0720234	-6.5291	6.61664e-11	6.18765e-10	1.16902	1227.03	0.0699878	3.21917	0.00128561	0.00805267	10.5937	10.1223	10.3699	10.5752	10.4637	10.4704	10.2317	10.2227	10.2132	10.4183	10.2956	10.3419
178	NM_000028,NM_000642,NM_000643,NM_000644,NM_000646,XM_005270557,XM_017000501	AGL	amylo-alpha-1, 6-glucosidase, 4-alpha-glucanotransferase	protein_coding	NP_000019.2;NP_000633.2;NP_000634.2;NP_000635.2;NP_000637.2;XP_005270614.1;XP_016855990.1	321	610860	5.14304	5.72941	5.4303	2.72394	2.87287	3.16455	3.46011	3.60555	3.22851	13.8905	16.1355	15.3385	7.71937	8.19694	8.67183	9.72906	10.1828	9.03585	-1.90454	1722.8	0.0690185	-13.4666	2.45975e-41	1.84525e-39	1.15968	1300.12	0.0688973	3.10215	0.00192119	0.0112504	11.1413	10.2129	10.4472	10.8764	10.985	10.9405	10.3244	10.3638	10.4173	10.4986	10.5281	10.4452
210	NM_000031,NM_001003945,NM_001317745,XM_011518364,XM_024447449,XR_002956764	ALAD	aminolevulinate dehydratase	protein_coding	NP_000022.3;NP_001003945.1;NP_001304674.1;XP_011516666.1;XP_024303217.1	395	125270	17.0633	17.0549	17.1635	18.2433	18.1204	21.2397	18.4749	17.6648	15.8608	46.0853	48.0308	48.4803	51.6996	51.7016	58.2032	51.9472	49.8889	44.3906	1.09575	3333.66	0.0577649	2.28373	0.0223877	0.0485665	-1.10973	3362.5	0.0596265	-2.51925	0.0117607	0.0475089	11.6353	11.7674	11.6386	11.6669	11.6711	11.6847	11.7244	11.7142	11.8203	11.7108	11.6727	11.5918
221	NM_000694,NM_001030010,NM_001161473,NM_001290058,NM_001290059	ALDH3B1	aldehyde dehydrogenase 3 family member B1	protein_coding	NP_000685.1;NP_001025181.1;NP_001154945.1;NP_001276987.1;NP_001276988.1	410	600466	20.6032	20.7613	20.2684	15.0637	16.8038	16.0909	13.5211	12.876	13.8658	55.6458	58.4691	57.2504	42.6892	47.9449	44.0939	38.0184	36.3643	38.8072	-1.31865	2948.39	0.0558725	-7.14232	9.17701e-13	1.06378e-11	-1.19583	2369.05	0.0578013	-4.46378	8.05257e-06	0.000108671	11.7113	11.3127	11.075	11.5634	11.5734	11.5572	11.2719	11.364	11.2966	11.1568	11.111	11.1885
231	NM_001346142,NM_001628,NR_144376,XM_005250234,XM_024446695	AKR1B1	aldo-keto reductase family 1 member B	protein_coding	NP_001333071.1;NP_001619.1;XP_005250291.1;XP_024302463.1	381	103880	282.383	263.571	260.509	170.123	179.564	189.055	275.066	297.259	285.356	762.67	742.283	735.837	482.111	512.338	518.069	773.424	839.518	798.646	-1.53938	18324.7	0.0467739	-13.3055	2.14912e-40	1.55125e-38	1.58751	18942	0.0407819	16.3496	4.3764e-60	1.98519e-57	14.4394	13.817	14.5044	14.4241	14.363	14.3703	13.9526	14.0099	14.0149	14.3704	14.4331	14.4277
271	NM_001257361,NM_001308170,NM_001368809,NM_004037,NM_139156,XM_024446431,XM_024446432,XR_002956282	AMPD2	adenosine monophosphate deaminase 2	protein_coding	NP_001244290.1;NP_001295099.1;NP_001355738.1;NP_004028.4;NP_631895.1;XP_024302199.1;XP_024302200.1	469	102771	23.2566	24.1854	25.5356	27.2761	26.9904	28.6078	25.3502	23.8634	24.4951	62.8123	68.112	72.1283	77.2977	77.0099	78.3941	71.279	67.3948	68.556	1.11531	5604.32	0.0462575	3.40379	0.000664572	0.00212561	-1.10823	5703.6	0.0418494	-3.5425	0.000396353	0.00306829	12.3713	12.529	12.4017	12.4054	12.433	12.4462	12.5221	12.5103	12.542	12.4501	12.3965	12.4436
272	NM_000480,NM_001025389,NM_001025390,NM_001172430,NM_001172431	AMPD3	adenosine monophosphate deaminase 3	protein_coding	NP_000471.1;NP_001020560.1;NP_001020561.1;NP_001165901.1;NP_001165902.1	470	102772	6.48918	6.81907	6.75439	4.92258	5.58447	5.0083	6.62611	7.1887	6.67128	17.5262	19.2042	19.0786	13.9501	15.9338	13.7243	18.6311	20.3023	18.6714	-1.31664	1477.71	0.0715635	-5.54552	2.93085e-08	1.95454e-07	1.30176	1489.72	0.0677173	5.61839	1.92742e-08	4.74665e-07	10.7136	10.3177	10.7181	10.6532	10.716	10.7082	10.4256	10.5299	10.4102	10.655	10.7098	10.6719
284	NM_001146,NM_001199859,NM_001314051,XR_928319	ANGPT1	angiopoietin 1	protein_coding	NP_001137.2;NP_001186788.1;NP_001300980.1	484	601667	3.57284	3.54556	3.33937	2.69313	3.28625	3.22954	3.47647	3.83175	4.04736	9.64967	9.98518	9.43243	7.63208	9.37641	8.84992	9.77508	10.8216	11.3276	-1.16291	805.71	0.0878159	-2.4795	0.0131566	0.0307151	1.23186	842.989	0.0900911	3.3393	0.000839909	0.00565381	9.75841	9.54169	9.86071	9.78342	9.78247	9.73821	9.55269	9.7078	9.6673	9.738	9.81514	9.87726
290	NM_001150,NM_001381923,NM_001381924	ANPEP	alanyl aminopeptidase, membrane	protein_coding	NP_001141.2;NP_001368852.1;NP_001368853.1	500	151530	242.748	264.64	250.458	180.866	169.693	171.954	154.883	148.56	144.437	655.623	745.293	707.447	512.558	484.172	471.205	435.497	419.561	404.245	-1.48295	45471.7	0.0487795	-11.6538	2.19441e-31	1.01338e-29	-1.17207	34432.3	0.0393839	-5.81612	6.02278e-09	1.65738e-07	15.7291	15.1606	14.9525	15.5236	15.6144	15.5654	15.2421	15.1836	15.1626	15.0806	15.0399	15.0322
292	NM_001152	SLC25A5	solute carrier family 25 member 5	protein_coding	NP_001143.2	10991	300150	59.1754	53.0408	48.5959	49.1836	44.3304	50.5065	53.7071	55.4959	53.2715	159.823	149.376	137.265	139.381	126.485	138.403	151.013	156.731	149.094	-1.14163	3856.07	0.0678933	-2.81456	0.00488437	0.0127019	1.12377	3878.53	0.0494048	3.40745	0.000655738	0.00462205	12.0056	11.8138	12.0031	12.086	11.9934	11.9191	11.9134	11.8216	11.9049	11.9721	11.9984	11.9791
293	NM_001636,NM_001636_dup1	SLC25A6	solute carrier family 25 member 6	protein_coding	NP_001627.2	10992	403000	191.961	202.109	195.07	215.879	221.788	225.037	206.331	200.329	216.121	518.454	569.19	550.998	611.78	632.81	616.671	580.157	565.769	604.871	1.09949	17562.2	0.0415934	3.28967	0.00100305	0.00308974	-1.06797	18068.1	0.039882	-2.37896	0.0173618	0.0644682	14.0301	14.167	14.0929	14.0588	14.1125	14.0844	14.1603	14.1849	14.165	14.0984	14.0683	14.1552
311	NM_001157,NM_001278407,NM_001278408,NM_001278409,NM_145868,NM_145869,XM_005269741,XM_005269742,XM_006717813,XM_011539736	ANXA11	annexin A11	protein_coding	NP_001148.1;NP_001265336.1;NP_001265337.1;NP_001265338.1;NP_665875.1;NP_665876.1;XP_005269798.1;XP_005269799.1;XP_006717876.1;XP_011538038.1	535	602572	44.1216	46.4012	45.7929	44.0979	44.5448	43.7765	41.042	38.8841	38.9892	119.165	130.677	129.348	124.969	127.096	119.961	115.401	109.816	109.122	-1.11979	15719.7	0.0425052	-3.84025	0.000122909	0.000457917	-1.11488	14272.5	0.0328734	-4.77252	1.81939e-06	2.84586e-05	14.0195	13.8564	13.7204	13.9424	13.9978	13.9957	13.8756	13.8636	13.8789	13.7825	13.7707	13.7634
329	NM_001166,NM_001256163,NM_001256166	BIRC2	baculoviral IAP repeat containing 2	protein_coding	NP_001157.1;NP_001243092.1;NP_001243095.1	590	601712	25.7992	22.7435	22.9168	19.418	19.1182	19.6963	24.6561	24.88	25.142	69.6794	64.0515	64.7311	55.0287	54.5485	53.9739	69.3274	70.2662	70.3665	-1.25419	4787.69	0.0547032	-5.97334	2.32449e-09	1.79633e-08	1.27154	4893.51	0.0415061	8.35004	6.82378e-17	5.4832e-15	12.3795	12.0522	12.4195	12.4084	12.306	12.3152	12.1495	12.1355	12.1287	12.3425	12.3389	12.3759
330	NM_001165,NM_182962,XM_024448467	BIRC3	baculoviral IAP repeat containing 3	protein_coding	NP_001156.1;NP_892007.1;XP_024304235.1	591	601721	0.337081	0.286752	0.351158	0.257193	0.301367	0.165832	1.19097	1.41705	1.22137	0.910401	0.807565	0.991887	0.728859	0.859867	0.454429	3.34875	4.00202	3.41832	-1.37145	113.868	0.220766	-2.06417	0.0390012	0.0781343	5.22517	303.234	0.16208	14.7179	4.94951e-49	1.83158e-46	7.0414	6.5851	8.99164	7.38383	7.30334	7.41074	7.24638	7.32358	7.05646	8.22402	8.37065	8.26118
331	NM_001167,NM_001204401,NM_001378590,NM_001378591,NM_001378592,NR_037916,NR_165803	XIAP	X-linked inhibitor of apoptosis	protein_coding	NP_001158.2;NP_001191330.1;NP_001365519.1;NP_001365520.1;NP_001365521.1	592	300079	7.1245	8.32713	8.6341	6.94067	7.85006	7.41184	8.83625	9.26887	8.50596	19.2421	23.4513	24.388	19.6692	22.398	20.3107	24.8456	26.1771	23.8062	-1.11949	3705.87	0.0719621	-2.26296	0.0236381	0.0507472	1.20075	3904.78	0.0513099	5.144	2.68944e-07	5.04926e-06	11.9344	11.7723	12.0568	11.8283	11.9791	12.0223	11.8074	11.9009	11.8218	12.0038	12.0375	11.9761
332	NM_001012270,NM_001012271,NM_001168,XR_243654,XR_934452	BIRC5	baculoviral IAP repeat containing 5	protein_coding	NP_001012270.1;NP_001012271.1;NP_001159.2	593	603352	3.85508	3.31791	3.56432	2.53493	2.53279	3.1426	2.09131	2.52306	2.27097	10.4119	9.34408	10.0678	7.18374	7.22661	8.61167	5.88031	7.12563	6.35591	-1.33071	475.426	0.108445	-3.80096	0.000144136	0.000529895	-1.19789	379.343	0.118313	-2.20171	0.0276859	0.0919508	9.08469	8.67206	8.42996	8.9629	8.84769	8.91105	8.64395	8.63842	8.77349	8.48995	8.61898	8.55185
347	NM_001647	APOD	apolipoprotein D	protein_coding	NP_001638.1	612	107740	11.0854	9.39154	11.9953	4.53468	5.4694	5.07543	4.17103	2.33054	3.38681	29.94	26.4489	33.8821	12.8508	15.6054	13.9082	11.728	6.58191	9.4789	-2.20128	398.943	0.123471	-9.21949	2.98522e-20	6.76558e-19	-1.53324	209.289	0.178988	-3.44485	0.000571368	0.00414581	9.0992	7.96255	7.3705	8.60752	8.48187	8.68794	7.94258	8.06778	7.99348	7.87695	7.55669	7.7599
348	NM_000041,NM_001302688,NM_001302689,NM_001302690,NM_001302691	APOE	apolipoprotein E	protein_coding	NP_000032.1;NP_001289617.1;NP_001289618.1;NP_001289619.1;NP_001289620.1	613	107741	2.01359	2.73384	1.71887	1.00008	1.27946	0.906094	2.15346	1.79863	1.68567	5.43837	7.69918	4.85515	2.83413	3.65059	2.48298	6.05504	5.0797	4.7178	-2.10016	111.121	0.223631	-4.78689	1.69383e-06	8.65505e-06	1.76672	100.785	0.217578	3.77371	0.00016084	0.00144612	7.23353	6.16493	7.00853	6.90196	7.0922	6.84613	6.58992	6.68366	6.54367	6.92593	6.83482	6.81004
353	NM_000485,NM_001030018	APRT	adenine phosphoribosyltransferase	protein_coding	NP_000476.1;NP_001025189.1	626	102600	37.767	36.5183	34.8246	29.3198	28.8984	29.9139	24.6376	24.1497	25.2986	102.002	102.845	98.3662	83.0895	82.4537	81.9733	69.2755	68.2035	70.8048	-1.22958	1655.05	0.0634615	-4.69829	2.62343e-06	1.30216e-05	-1.19538	1382.43	0.062684	-4.1074	4.00138e-05	0.000438904	10.8344	10.5355	10.2982	10.7654	10.6902	10.7014	10.543	10.5349	10.527	10.3622	10.3591	10.4204
357	NM_001320663,NM_001320664,NM_001649,XM_005274500,XM_011545506,XM_017029492,XM_017029493,XM_017029494	SHROOM2	shroom family member 2	protein_coding	NP_001307592.1;NP_001307593.1;NP_001640.1;XP_005274557.2;XP_011543808.1;XP_016884981.1;XP_016884982.1;XP_016884983.1	630	300103	0.10259	0.109999	0.175657	0.286004	0.204237	0.312383	0.22932	0.212614	0.321091	0.277078	0.309784	0.496164	0.810508	0.582735	0.856023	0.644798	0.600464	0.898659	1.98838	86.6056	0.252069	3.93383	8.36017e-05	0.000322668	-1.52576	96.8744	0.227156	-2.68333	0.00728937	0.0324994	5.85405	6.85011	6.26178	6.22513	6.23814	6.40109	6.61394	6.45394	6.64074	6.39057	6.316	6.44672
358	NM_001329872,NM_198098	AQP1	aquaporin 1 (Colton blood group)	protein_coding	NP_001316801.1;NP_932766.1	633	107776	10.1625	9.07404	10.049	4.81544	3.84276	4.3649	3.69946	3.22679	3.79923	27.4473	25.5548	28.3847	13.6465	10.9643	11.9612	10.4021	9.11308	10.6331	-2.28326	1128.24	0.0857351	-13.8928	7.00783e-44	6.01938e-42	-1.22742	632.335	0.100999	-2.92703	0.00342211	0.0178361	10.6164	9.42341	9.15012	10.2512	10.163	10.2562	9.59726	9.41721	9.48908	9.37153	9.26323	9.38864
369	NM_001256196,NM_001256197,NM_001654	ARAF	A-Raf proto-oncogene, serine/threonine kinase	protein_coding	NP_001243125.1;NP_001243126.1;NP_001645.1	646	311010	22.2281	20.0038	19.9688	24.3144	22.828	25.56	19.2737	21.2056	21.4908	60.0345	56.3358	56.4042	68.9046	65.1335	70.0422	54.1935	59.8889	60.1479	1.14923	3050.67	0.0586008	3.42424	0.00061652	0.00198337	-1.18235	3053.01	0.0553821	-4.36355	1.27966e-05	0.000161676	11.4715	11.6714	11.4497	11.5548	11.4794	11.4695	11.6386	11.5835	11.6493	11.411	11.4809	11.5211
384	NM_001172	ARG2	arginase 2	protein_coding	NP_001163.1	664	107830	1.39452	1.19285	1.0938	0.969711	0.842443	0.87805	1.15509	1.12567	1.25343	3.76636	3.35936	3.08957	2.74806	2.40368	2.40612	3.24785	3.17912	3.50805	-1.38566	118.599	0.190696	-2.46764	0.0136009	0.0315913	1.30526	116.091	0.190491	2.0176	0.0436326	0.129361	7.10798	6.63301	7.03887	7.12763	7.04893	7.00883	6.94192	6.88181	6.88254	7.01682	7.0013	7.06667
390	NM_001254738,NM_005168	RND3	Rho family GTPase 3	protein_coding	NP_001241667.1;NP_005159.1	671	602924	567.651	507.098	513.815	344.462	371.169	372.679	559.521	604.149	553.222	1533.13	1428.12	1451.33	976.172	1059.03	1021.25	1573.25	1706.24	1548.34	-1.4939	71061.3	0.049667	-11.6594	2.05495e-31	9.51535e-30	1.56848	74251.6	0.0398963	16.2764	1.45269e-59	6.38365e-57	16.3775	15.7984	16.4686	16.3734	16.2747	16.2908	15.907	15.9753	15.9497	16.3311	16.4	16.3345
392	NM_004308,XM_011520095,XM_024448520	ARHGAP1	Rho GTPase activating protein 1	protein_coding	NP_004299.1;XP_011518397.1;XP_024304288.1	673	602732	41.0807	43.5137	41.5276	35.654	35.2638	36.6941	30.8597	31.3585	30.7065	110.952	122.545	117.3	101.04	100.616	100.553	86.7705	88.5625	85.9404	-1.20058	7674.77	0.0452837	-5.82388	5.74975e-09	4.21755e-08	-1.16118	6585.54	0.0372467	-5.78821	7.11422e-09	1.90553e-07	13.0317	12.7681	12.5732	12.9151	12.9786	12.9401	12.7813	12.7689	12.7724	12.6301	12.6422	12.6407
394	NM_001030055,NM_001173,XM_005267635,XM_005267636,XM_017021288	ARHGAP5	Rho GTPase activating protein 5	protein_coding	NP_001025226.1;NP_001164.2;XP_005267692.1;XP_005267693.1;XP_016876777.1	675	602680	15.2106	14.8563	14.4771	12.3477	12.5064	11.5886	13.6526	14.2411	13.6496	41.0813	41.8391	40.8924	34.9922	35.6834	31.7563	38.3881	40.2196	38.2021	-1.20791	7169.18	0.0506119	-5.38442	7.26783e-08	4.56672e-07	1.11476	6966.92	0.0448401	3.4954	0.000473356	0.00355004	12.9374	12.665	12.8425	12.8812	12.9112	12.9122	12.7393	12.7708	12.6717	12.8194	12.82	12.8332
396	NM_001185077,NM_001185078,NM_001301240,NM_001301241,NM_001301242,NM_001301243,NM_004309,NR_125441,XM_011523574	ARHGDIA	Rho GDP dissociation inhibitor alpha	protein_coding	NP_001172006.1;NP_001172007.1;NP_001288169.1;NP_001288170.1;NP_001288171.1;NP_001288172.1;NP_004300.1;XP_011521876.1	678	601925	114.809	121.499	121.533	111.41	108.18	106.366	94.1958	98.9223	101.728	310.081	342.172	343.284	315.725	308.662	291.476	264.858	279.376	284.713	-1.12213	12268.6	0.0479943	-3.46379	0.000532614	0.00173818	-1.11	11148.8	0.0442508	-3.40252	0.000667672	0.00468503	13.6634	13.4972	13.3673	13.5803	13.6437	13.6457	13.5467	13.5225	13.4767	13.3757	13.4179	13.4624
400	NM_001177,NM_001301068	ARL1	ADP ribosylation factor like GTPase 1	protein_coding	NP_001168.1;NP_001287997.1	692	603425	44.193	42.4055	42.4963	39.0925	36.9198	39.6672	43.702	40.3353	41.3324	119.358	119.424	120.036	110.784	105.341	108.7	122.88	113.915	115.68	-1.14147	7574.7	0.0455603	-4.18989	2.79085e-05	0.000116908	1.07921	7461.56	0.0429817	2.55866	0.0105075	0.043394	12.9794	12.7882	12.9194	12.9743	12.9434	12.9495	12.8567	12.8052	12.837	12.9378	12.8613	12.9014
408	NM_004041,NM_020251,XM_011545034,XM_011545035,XM_017017750,XM_017017751,XM_017017752,XM_017017753,XM_017017754	ARRB1	arrestin beta 1	protein_coding	NP_004032.2;NP_064647.1;XP_011543336.1;XP_011543337.1;XP_016873239.1;XP_016873240.1;XP_016873241.1;XP_016873242.1;XP_016873243.1	711	107940	7.69103	8.37109	8.12553	5.30619	5.26801	5.06909	4.33805	4.23958	4.1299	20.7722	23.5751	22.9515	15.0372	15.0308	13.8908	12.1976	11.9734	11.5586	-1.58103	2840.1	0.0588496	-11.2297	2.91484e-29	1.19508e-27	-1.23713	2019.32	0.0560187	-5.48017	4.24912e-08	9.65286e-07	11.7646	11.1039	10.8184	11.5315	11.6178	11.5939	11.1906	11.1841	11.1196	10.9982	10.9752	10.9706
409	NM_001257328,NM_001257329,NM_001257330,NM_001257331,NM_001330064,NM_004313,NM_199004,NR_047516,XM_011523858,XM_017024645,XM_024450751,XM_024450752,XM_024450753,XR_002958006,XR_002958007	ARRB2	arrestin beta 2	protein_coding	NP_001244257.1;NP_001244258.1;NP_001244259.1;NP_001244260.1;NP_001316993.1;NP_004304.1;NP_945355.1;XP_011522160.1;XP_016880134.1;XP_024306519.1;XP_024306520.1;XP_024306521.1	712	107941	2.57363	2.63497	2.57919	3.24451	3.00882	3.59361	3.11211	2.304	2.52388	6.95095	7.42073	7.28522	9.19461	8.58485	9.84759	8.75057	6.50696	7.06376	1.24478	304.241	0.12064	2.61843	0.00883362	0.0215252	-1.24641	308.847	0.131657	-2.41372	0.0157906	0.0599425	8.08222	8.39861	8.10508	8.16331	8.18545	8.18658	8.31834	8.28141	8.37929	8.27994	8.08344	8.15553
412	NM_000351,NM_001320750,NM_001320751,NM_001320752,NM_001320753,NM_001320754	STS	steroid sulfatase	protein_coding	NP_000342.3;NP_001307679.1;NP_001307680.1;NP_001307681.2;NP_001307682.1;NP_001307683.1	11425	300747	4.32999	4.43316	4.24353	3.40237	3.22751	3.22837	2.89552	2.9982	2.92199	11.6946	12.4849	11.9864	9.64199	9.20882	8.84672	8.14157	8.4675	8.17798	-1.34797	1466.92	0.0658595	-6.54106	6.10847e-11	5.77214e-10	-1.12227	1198.4	0.0666294	-2.49768	0.012501	0.0497143	10.7182	10.2868	10.1414	10.5877	10.6156	10.5789	10.3723	10.3262	10.2958	10.2185	10.2432	10.2386
421	NM_001670,XM_005261242,XM_005261243,XM_005261244,XM_006724243,XM_006724245,XM_006724246,XM_006724247,XM_006724248,XM_006724249,XM_006724250,XM_011530179,XM_011530180,XM_011530181,XM_011530182,XM_011530183,XM_024452249,XR_937863,XR_937864	ARVCF	ARVCF delta catenin family member	protein_coding	NP_001661.1;XP_005261299.1;XP_005261300.1;XP_005261301.1;XP_006724306.1;XP_006724308.1;XP_006724309.1;XP_006724310.1;XP_006724311.1;XP_006724312.1;XP_006724313.1;XP_011528481.1;XP_011528482.1;XP_011528483.1;XP_011528484.1;XP_011528485.1;XP_024308017.1	728	602269	1.35292	1.86655	1.30318	0.899154	0.888301	1.06539	1.02549	1.2302	1.06902	3.654	5.25668	3.68098	2.54811	2.53452	2.91949	2.88345	3.47432	2.99194	-1.61225	235.542	0.145326	-4.74158	2.12056e-06	1.06799e-05	1.31338	211.865	0.140384	2.80149	0.00508678	0.0243135	8.18301	7.49552	7.91078	7.91499	8.11121	7.97607	7.70045	7.69949	7.69797	7.89356	7.84644	7.85345
427	NM_001127505,NM_001363743,NM_004315,NM_177924,XM_005273504	ASAH1	N-acylsphingosine amidohydrolase 1	protein_coding	NP_001120977.1;NP_001350672.1;NP_004306.3;NP_808592.2;XP_005273561.1	735	613468	35.2032	31.4485	32.0821	28.0504	27.8397	28.9226	29.7323	30.5588	30.2379	95.0781	88.5667	90.6196	79.492	79.4331	79.2568	83.6007	86.304	84.6289	-1.19261	4972.59	0.0533352	-4.76465	1.89186e-06	9.60977e-06	1.06703	4754.74	0.0406697	2.30138	0.0213702	0.0757138	12.4014	12.1469	12.2611	12.4175	12.3145	12.3397	12.1986	12.1947	12.1954	12.2377	12.254	12.2656
435	NM_000048,NM_001024943,NM_001024944,NM_001024946	ASL	argininosuccinate lyase	protein_coding	NP_000039.2;NP_001020114.1;NP_001020115.1;NP_001020117.1	746	608310	7.83817	7.94979	8.29473	5.28558	4.84844	5.02485	4.53638	4.53553	3.95081	21.1696	22.3886	23.4294	14.9788	13.8337	13.7696	12.7553	12.8092	11.0574	-1.61936	847.44	0.0805693	-8.63141	6.05983e-18	1.12543e-16	-1.17877	606.935	0.0904629	-2.62298	0.00871637	0.0375635	10.0333	9.33754	9.12291	9.74304	9.77926	9.80972	9.41652	9.3505	9.34541	9.26851	9.26826	9.18736
440	NM_001178075,NM_001178076,NM_001178077,NM_001352496,NM_001673,NM_133436,NM_183356	ASNS	asparagine synthetase (glutamine-hydrolyzing)	protein_coding	NP_001171546.1;NP_001171547.1;NP_001171548.1;NP_001339425.1;NP_001664.3;NP_597680.2;NP_899199.2	753	108370	8.41137	7.94077	6.98503	14.8137	13.8898	15.3262	20.36	21.7996	21.2891	22.7177	22.3632	19.73	41.9805	39.6308	41.9985	57.2478	61.5665	59.5833	1.82822	1556.33	0.0731733	11.8956	1.24796e-32	6.12536e-31	1.44776	2497.23	0.0526959	10.1302	4.05944e-24	5.94624e-22	10.105	10.974	11.5284	10.5395	10.5041	10.406	11.003	10.9449	11.0036	11.2869	11.3383	11.3259
467	NM_001030287,NM_001040619,NM_001206484,NM_001206486,NM_001206488,NM_001674,XM_005273146,XM_011509579,XR_001737203	ATF3	activating transcription factor 3	protein_coding	NP_001025458.1;NP_001035709.1;NP_001193413.2;NP_001193415.1;NP_001193417.2;NP_001665.1;XP_005273203.1;XP_011507881.1	785	603148	1.47054	1.0363	1.20865	1.52099	2.08236	1.49567	6.11693	5.20775	3.58711	3.97167	2.91847	3.41398	4.31033	5.94146	4.0986	17.1994	14.7077	10.0395	1.40506	178.563	0.171039	2.86856	0.00412347	0.0109418	2.89514	412.193	0.268722	5.70713	1.149e-08	2.94303e-07	7.21483	7.70441	9.25911	7.81602	7.68411	7.70974	7.84843	8.05274	7.89042	8.8742	8.78666	8.44559
468	NM_001675,NM_182810,XM_017028807	ATF4	activating transcription factor 4	protein_coding	NP_001666.2;NP_877962.1;XP_016884296.1	786	604064	173.736	162.972	165.45	194.282	175.303	189.283	198.161	235.819	224.051	469.232	458.971	467.332	550.576	500.18	518.693	557.184	665.998	627.066	1.12674	18344.5	0.0426073	4.04046	5.33474e-05	0.000213576	1.17339	21428.7	0.0346667	6.65438	2.84505e-11	1.18715e-09	14.0745	14.2465	14.498	14.2049	14.1678	14.1599	14.2736	14.2698	14.307	14.4232	14.4516	14.4121
473	NM_001042681,NM_001042682,NM_012102	RERE	arginine-glutamic acid dipeptide repeats	protein_coding	NP_001036146.1;NP_001036147.1;NP_036234.3	9965	605226	14.9037	16.9265	16.5419	14.0155	14.9545	15.2778	13.1566	13.5583	13.7363	40.2526	47.6694	46.7246	39.7185	42.6686	41.8658	36.9935	38.2914	38.4447	-1.10592	6647.68	0.0539558	-2.69186	0.00710546	0.0177497	-1.11743	6068.07	0.0454643	-3.52324	0.000426309	0.00325448	12.7693	12.6244	12.4844	12.6647	12.787	12.7227	12.6085	12.6353	12.6513	12.4852	12.527	12.5743
475	NM_004045	ATOX1	antioxidant 1 copper chaperone	protein_coding	NP_004036.1	798	602270	41.3974	35.6517	41.6506	44.9986	46.0324	45.6279	37.6901	36.1417	45.1009	111.808	100.404	117.647	127.522	131.341	125.034	105.976	102.071	126.227	1.12577	1163.37	0.0770307	2.21875	0.0265039	0.0559693	-1.15193	1167.08	0.0833395	-2.44853	0.014344	0.055597	10.0963	10.2669	10.0824	10.1711	10.0532	10.187	10.237	10.2565	10.2176	10.0693	10.0314	10.2333
488	NM_001681,NM_170665,XM_005253888,XM_011538402,XR_002957329,XR_243009	ATP2A2	ATPase sarcoplasmic/endoplasmic reticulum Ca2+ transporting 2	protein_coding	NP_001672.1;NP_733765.1;XP_005253945.1;XP_011536704.1	812	108740	38.1812	39.763	38.219	46.1479	43.8717	46.4429	43.9029	43.1429	42.0966	103.121	111.983	107.954	130.778	125.176	127.268	123.445	121.844	117.818	1.14844	19967.5	0.0428879	4.65579	3.22734e-06	1.57866e-05	-1.05284	21114.2	0.0352471	-2.10748	0.0350756	0.109754	14.1821	14.3817	14.3284	14.2377	14.2712	14.2413	14.4085	14.359	14.3552	14.3376	14.3224	14.316
490	NM_001001323,NM_001366520,NM_001366521,NM_001366522,NM_001366523,NM_001366524,NM_001366525,NM_001366526,NM_001366527,NM_001366528,NM_001366529,NM_001366530,NM_001366531,NM_001366532,NM_001682,XM_017019357,XM_024448991,XM_024448993,XR_002957330	ATP2B1	ATPase plasma membrane Ca2+ transporting 1	protein_coding	NP_001001323.1;NP_001353449.1;NP_001353450.1;NP_001353451.1;NP_001353452.1;NP_001353453.1;NP_001353454.1;NP_001353455.1;NP_001353456.1;NP_001353457.1;NP_001353458.1;NP_001353459.1;NP_001353460.1;NP_001353461.1;NP_001673.2;XP_016874846.1;XP_024304759.1;XP_024304761.1	814	108731	42.3522	44.9819	44.7709	37.4301	42.9074	41.8515	51.4959	56.0323	50.9109	114.386	126.68	126.461	106.073	122.424	114.686	144.795	158.246	142.488	-1.10852	17327.2	0.0522346	-2.84547	0.00443458	0.011661	1.29291	19117.8	0.0477177	7.76687	8.04467e-15	5.07283e-13	14.1531	14.0046	14.396	14.1519	14.2116	14.2143	14.038	14.1542	14.0979	14.3031	14.3786	14.3089
493	NM_001001396,NM_001365783,NM_001365784,NM_001684	ATP2B4	ATPase plasma membrane Ca2+ transporting 4	protein_coding	NP_001001396.1;NP_001352712.1;NP_001352713.1;NP_001675.3	817	108732	125.818	128.509	130.216	120.218	117.067	125.295	111.46	117.929	106.181	339.813	361.913	367.811	340.687	334.018	343.346	313.4	333.053	297.176	-1.08527	63025.3	0.0394234	-2.99435	0.00275033	0.00764846	-1.0843	58942	0.0370777	-3.14926	0.00163684	0.00986174	16.0015	15.8834	15.7874	15.9501	15.9774	15.9935	15.9014	15.8779	15.9084	15.8133	15.8616	15.7836
498	NM_001001935,NM_001001937,NM_001257334,NM_001257335,NM_004046,XM_017025789	ATP5F1A	ATP synthase F1 subunit alpha	protein_coding	NP_001001935.1;NP_001001937.1;NP_001244263.1;NP_001244264.1;NP_004037.1;XP_016881278.1	823	164360	164.962	141.442	142.756	123.643	118.025	128.383	118.994	118.47	119.44	445.536	398.336	403.232	350.391	336.753	351.809	334.584	334.582	334.286	-1.23606	16140.8	0.059315	-5.1546	2.54167e-07	1.48212e-06	-1.05624	14255.4	0.0367305	-2.14928	0.0316125	0.101873	14.1233	13.8174	13.7592	14.1392	13.9794	14.0164	13.854	13.8152	13.877	13.7989	13.7867	13.8066
501	NM_001182,NM_001201377,NM_001202404	ALDH7A1	aldehyde dehydrogenase 7 family member A1	protein_coding	NP_001173.2;NP_001188306.1;NP_001189333.2	877	107323	17.595	15.4333	15.2929	11.2558	10.5899	12.0506	10.7406	9.92544	9.68359	47.5212	43.464	43.1965	31.8978	30.2153	33.0223	30.2001	28.0314	27.1021	-1.45781	3797.22	0.0623059	-8.72799	2.59242e-18	4.99833e-17	-1.12162	2964.89	0.0542593	-3.0518	0.00227476	0.0129191	12.1374	11.593	11.4491	12.0459	11.9299	11.9258	11.6292	11.5751	11.6576	11.5677	11.4955	11.4909
516	NM_001002027,NM_005175	ATP5MC1	ATP synthase membrane subunit c locus 1	protein_coding	NP_001002027.1;NP_005166.1	841	603192	33.0989	31.7223	30.1695	39.529	39.0513	42.4229	33.3057	34.3997	35.0513	89.3947	89.3379	85.2174	112.021	111.422	116.252	93.6482	97.1514	98.1005	1.24594	1206.43	0.069437	4.56871	4.90728e-06	2.33459e-05	-1.18259	1252.5	0.0647813	-3.73491	0.00018778	0.00164272	10.0696	10.3861	10.1641	10.1779	10.1517	10.1118	10.3251	10.3158	10.3545	10.1603	10.1819	10.2166
526	NM_001693,XR_002956632,XR_002956633	ATP6V1B2	ATPase H+ transporting V1 subunit B2	protein_coding	NP_001684.2	854	606939	37.4496	33.8706	33.1837	26.0885	27.5721	28.4507	32.7072	30.4747	24.9656	101.145	95.3881	93.7313	73.9321	78.6696	77.9636	91.9654	86.0666	69.8728	-1.30167	5845.67	0.0500263	-7.6032	2.88899e-14	3.8895e-13	1.13169	5492.36	0.041889	4.26061	2.03872e-05	0.00024587	12.691	12.3103	12.5098	12.6688	12.6308	12.5868	12.3946	12.3682	12.4	12.5084	12.516	12.4662
528	NM_001695	ATP6V1C1	ATPase H+ transporting V1 subunit C1	protein_coding	NP_001686.1	856	603097	12.7704	12.3027	11.8895	9.24173	10.0079	10.0641	12.0119	12.2131	11.8065	34.4908	34.6474	33.5832	26.1902	28.5549	27.5786	33.7748	34.4921	33.0436	-1.28992	3617.89	0.0533678	-6.88218	5.89426e-12	6.25433e-11	1.2246	3565.34	0.0469728	6.22308	4.87487e-10	1.63996e-08	11.9929	11.6257	11.9384	11.9745	11.9477	11.9206	11.6801	11.75	11.7229	11.893	11.9046	11.8916
533	NM_001039457,NM_001294333,NM_004047	ATP6V0B	ATPase H+ transporting V0 subunit b	protein_coding	NP_001034546.1;NP_001281262.1;NP_004038.1	861	603717	30.9087	26.9291	26.5106	39.6085	38.7219	40.4797	40.853	45.5852	43.9346	83.4795	75.8392	74.8824	112.247	110.482	110.927	114.87	128.742	122.963	1.36214	2089.16	0.0648925	6.87094	6.37806e-12	6.73854e-11	1.09549	2559.64	0.0522827	2.51655	0.0118512	0.0477921	10.7893	11.234	11.3857	11.0394	10.9355	10.9245	11.2448	11.2213	11.2313	11.2647	11.341	11.3281
546	NM_000489,NM_138270,XM_005262153,XM_005262154,XM_005262155,XM_005262156,XM_005262157,XM_006724666,XM_006724667,XM_006724668,XM_017029601,XM_017029602,XM_017029603,XM_017029604,XM_017029605,XM_017029606,XM_017029607,XM_017029608,XM_017029609,XM_017029610,XM_017029611,XR_001755700	ATRX	ATRX chromatin remodeler	protein_coding	NP_000480.3;NP_612114.2;XP_005262210.2;XP_005262211.2;XP_005262212.2;XP_005262213.2;XP_005262214.2;XP_006724729.1;XP_006724730.1;XP_006724731.1;XP_016885090.1;XP_016885091.1;XP_016885092.1;XP_016885093.1;XP_016885094.1;XP_016885095.1;XP_016885096.1;XP_016885097.1;XP_016885098.1;XP_016885099.1;XP_016885100.1	886	300032	9.83004	11.0201	11.5068	8.02177	9.80608	8.76263	10.3049	10.6953	9.70568	26.5493	31.0355	32.5022	22.7329	27.979	24.0123	28.9751	30.2057	27.1639	-1.24488	6054.84	0.070864	-4.45941	8.21872e-06	3.76104e-05	1.14172	5861.93	0.0581953	3.28569	0.00101734	0.00665389	12.713	12.3975	12.6095	12.5717	12.7054	12.7303	12.3963	12.5591	12.4531	12.6004	12.6206	12.5437
549	NM_001306190,NM_001351431,NM_001351432,NM_001351433,NM_001698,XM_005252066,XM_005252067,XM_005252069,XM_005252072,XM_006717150,XM_011518800,XM_011518803,XM_017014849,XR_001746328,XR_001746329	AUH	AU RNA binding methylglutaconyl-CoA hydratase	protein_coding	NP_001293119.1;NP_001338360.1;NP_001338361.1;NP_001338362.1;NP_001689.1;XP_005252123.1;XP_005252124.1;XP_005252126.1;XP_005252129.1;XP_006717213.1;XP_011517102.1;XP_011517105.1;XP_016870338.1	890	600529	8.07005	7.1512	8.28247	4.98752	5.87165	5.83777	6.25139	6.59736	6.55316	21.7959	20.1396	23.3948	14.1341	16.7531	15.9973	17.5775	18.6322	18.3407	-1.3515	1612.19	0.0732593	-5.93177	2.99687e-09	2.28713e-08	1.13693	1486.68	0.0661814	2.79751	0.00514988	0.0245545	10.8554	10.4218	10.6272	10.7661	10.7258	10.8405	10.4431	10.5484	10.5524	10.6357	10.6316	10.602
558	NM_001278599,NM_001699,NM_021913	AXL	AXL receptor tyrosine kinase	protein_coding	NP_001265528.1;NP_001690.2;NP_068713.2	905	109135	95.4721	99.4818	98.6041	127.634	120.543	130.457	111.688	108.254	108.427	257.855	280.166	278.519	361.703	343.936	357.491	314.043	305.732	303.463	1.25968	30387	0.0425665	7.82427	5.10592e-15	7.43344e-14	-1.15699	32039.4	0.0340632	-6.17589	6.57924e-10	2.17177e-08	14.715	15.0481	14.8586	14.767	14.8121	14.808	15.0268	14.9755	15.0133	14.8831	14.8532	14.8707
567	NM_004048,XM_005254549,XR_002957658	B2M	beta-2-microglobulin	protein_coding	NP_004039.1;XP_005254606.1	914	109700	3021.37	2516.48	2561.84	1878.15	1842.97	1930.49	2332.03	2128.9	2302.05	8160.22	7087.03	7236.2	5322.5	5258.42	5290.14	6557.14	6012.44	6442.9	-1.469	126399	0.0579288	-9.57782	9.91162e-22	2.56433e-20	1.19259	113878	0.0392969	6.46613	1.00545e-10	3.8316e-09	17.1985	16.6437	16.9186	17.1941	17.028	17.0482	16.7425	16.7254	16.7342	16.9206	16.8333	16.9234
571	NM_001186,NM_206866,NR_027655	BACH1	BTB domain and CNC homolog 1	protein_coding	NP_001177.1;NP_996749.1	935	602751	23.0167	22.5355	23.3404	17.4184	18.6708	18.2923	23.7054	25.3771	24.0488	62.1644	63.4657	65.9277	49.3619	53.2721	50.1264	66.6544	71.6698	67.307	-1.29372	6771.55	0.0471451	-7.88038	3.2639e-15	4.83595e-14	1.34166	7013.34	0.0430935	9.83952	7.60756e-23	9.9979e-21	12.899	12.5277	12.9722	12.8733	12.8629	12.8983	12.6239	12.6821	12.6256	12.88	12.9376	12.9046
576	NM_001294335,NM_001294336,NM_001364857,XM_011541848,XM_011541849,XM_011541858,XM_017001899,XM_017001900,XM_017001901,XM_017001902,XM_017001903,XM_017001904,XM_017001905,XM_017001906,XM_017001907,XM_017001908,XM_017001909,XM_017001910,XM_017001911,XM_017001912,XM_024448673,XR_001737343	ADGRB2	adhesion G protein-coupled receptor B2	protein_coding	NP_001281264.1;NP_001281265.1;NP_001351786.1;XP_011540150.1;XP_011540151.1;XP_011540160.1;XP_016857388.1;XP_016857389.1;XP_016857390.1;XP_016857391.1;XP_016857392.1;XP_016857393.1;XP_016857394.1;XP_016857395.1;XP_016857396.1;XP_016857397.1;XP_016857398.1;XP_016857399.1;XP_016857400.1;XP_016857401.1;XP_024304441.1	944	602683	3.24962	3.55332	3.6455	3.18499	3.15947	2.91847	2.64611	2.24766	2.60474	8.77669	10.007	10.2971	9.02594	9.01467	7.9975	7.44028	6.34784	7.29005	-1.16935	1011.15	0.0795047	-2.83885	0.00452766	0.0118695	-1.20297	866.556	0.0837334	-3.18392	0.00145294	0.00888732	10.0899	9.86488	9.6204	9.93327	10.0309	10.0386	9.90108	9.88856	9.8146	9.76669	9.63568	9.74564
578	NM_001188,XM_011514779,XM_011514780	BAK1	BCL2 antagonist/killer 1	protein_coding	NP_001179.1;XP_011513081.1;XP_011513082.1	949	600516	10.0878	9.67932	10.2274	10.8524	11.2314	12.1441	12.4744	12.5974	12.2462	27.2454	27.2594	28.8884	30.7545	32.0457	33.2784	35.0752	35.5774	34.2742	1.11197	1347.3	0.0673019	2.27515	0.0228968	0.0494773	1.08593	1501.13	0.0603886	1.96942	0.048905	0.140951	10.3171	10.4705	10.6099	10.4031	10.371	10.421	10.4548	10.4852	10.5204	10.556	10.5615	10.552
582	NM_024649	BBS1	Bardet-Biedl syndrome 1	protein_coding	NP_078925.3	966	209901	8.93128	8.39185	8.25685	7.84092	7.53312	7.95005	6.47523	6.87429	7.03829	24.1219	23.6336	23.3224	22.2204	21.4937	21.7856	18.2069	19.4143	19.6985	-1.12108	1594.67	0.0632699	-2.6061	0.009158	0.0222368	-1.14753	1426.51	0.0632911	-3.13687	0.00170765	0.0102139	10.7195	10.5538	10.3751	10.6993	10.6514	10.6414	10.5804	10.5457	10.5607	10.3997	10.4454	10.482
587	NM_001164773,NM_001190,NM_001284325,XM_024451630	BCAT2	branched chain amino acid transaminase 2	protein_coding	NP_001158245.1;NP_001181.2;NP_001271254.1;XP_024307398.1	977	113530	9.86955	10.7769	10.2749	13.1118	12.576	14.6631	9.44765	10.7771	10.4125	26.656	30.3504	29.0228	37.1575	35.8821	40.1815	26.5647	30.4367	29.1421	1.22458	1040.32	0.0768148	3.80516	0.000141714	0.000521643	-1.27854	1035.15	0.0748188	-4.73806	2.15771e-06	3.33426e-05	9.86885	10.1619	9.82668	9.85617	9.94408	9.89838	10.0589	10.0285	10.1198	9.80336	9.8897	9.88612
593	NM_000709,NM_001164783	BCKDHA	branched chain keto acid dehydrogenase E1 subunit alpha	protein_coding	NP_000700.1;NP_001158255.1	986	608348	11.3223	11.4645	10.9307	8.55308	7.97785	8.36682	7.24121	7.3056	6.76608	30.5796	32.287	30.875	24.2386	22.7626	22.9276	20.3607	20.6325	18.9367	-1.38338	990.513	0.0740153	-6.32564	2.5219e-10	2.18615e-09	-1.1741	780.759	0.0786234	-2.94516	0.0032279	0.0170258	10.1675	9.69858	9.48894	10.0209	10.0391	10.0015	9.77864	9.72185	9.73122	9.62664	9.63019	9.58489
595	NM_053056	CCND1	cyclin D1	protein_coding	NP_444284.1	1582	168461	250.873	275.201	263.268	237.172	222.834	244.128	221.645	227.405	216.584	677.566	775.036	743.631	672.122	635.795	668.984	623.218	642.236	606.168	-1.14711	61270.7	0.0474009	-4.17725	2.95051e-05	0.000123205	-1.06199	56210.6	0.0345094	-2.51422	0.0119295	0.0480527	15.9985	15.8005	15.7345	15.9171	16.0103	15.9733	15.8598	15.8028	15.853	15.7778	15.7976	15.7712
599	NM_001199839,NM_004050	BCL2L2	BCL2 like 2	protein_coding	NP_001186768.1;NP_004041.2	995	601931	21.4612	22.2546	22.268	17.5343	18.7451	20.7727	23.1291	22.5164	22.0569	57.9633	62.6745	62.8985	49.6905	53.4841	56.9236	65.034	63.5907	61.7322	-1.1834	4215.75	0.0570437	-4.25889	2.05443e-05	8.83431e-05	1.1803	4271.46	0.0512416	4.66709	3.05488e-06	4.55544e-05	12.1577	11.9153	12.175	12.1235	12.164	12.1673	11.9382	11.9988	12.0575	12.1642	12.1367	12.1357
602	NM_005178,XM_011527197,XM_011527198,XM_011527200,XM_017027109,XM_017027110	BCL3	BCL3 transcription coactivator	protein_coding	NP_005169.2;XP_011525499.2;XP_011525500.2;XP_011525502.1;XP_016882598.1;XP_016882599.1	998	109560	4.8825	5.74106	5.12417	7.40528	7.39167	7.17877	8.68138	9.67386	9.71364	13.1868	16.1683	14.4738	20.9858	21.0901	19.672	24.4101	27.3209	27.1862	1.35996	703.347	0.0896859	4.9458	7.58302e-07	4.10037e-06	1.2739	934.868	0.0769983	4.53579	5.73883e-06	8.06357e-05	9.21877	9.66331	10.0322	9.39241	9.52533	9.43553	9.71361	9.701	9.66608	9.82828	9.9079	9.94319
604	NM_001130845,NM_001134738,NM_001706,XM_005247694,XM_011513062	BCL6	BCL6 transcription repressor	protein_coding	NP_001124317.1;NP_001128210.1;NP_001697.2;XP_005247751.1;XP_011511364.1	1001	109565	5.7712	5.68137	5.93511	7.45855	6.5778	7.89421	8.55505	9.02422	8.02078	15.5871	16.0002	16.7644	21.1368	18.768	21.6325	24.0549	25.4862	22.4483	1.11737	1549.05	0.0682636	2.34536	0.0190087	0.0422501	1.18122	1809.7	0.0631376	3.80561	0.000141457	0.00129614	10.5147	10.6752	10.9371	10.583	10.6242	10.6731	10.7503	10.6737	10.7357	10.8821	10.9062	10.8032
613	NM_004327,NM_021574	BCR	BCR activator of RhoGEF and GTPase	protein_coding	NP_004318.3;NP_067585.2	1014	151410	8.86598	9.47771	9.42428	10.9339	10.8469	11.7358	10.6979	10.4755	9.91231	23.9455	26.6916	26.62	30.9855	30.9487	32.1597	30.0802	29.585	27.7423	1.17908	4017.16	0.0519591	4.57402	4.78456e-06	2.28014e-05	-1.08295	4242.69	0.044602	-2.57774	0.00994494	0.0415096	11.848	12.0861	11.9923	11.8833	11.9487	11.9477	12.0644	12.0575	12.0959	12.0247	12.0022	11.9702
617	NM_001079866,NM_001257342,NM_001257343,NM_001257344,NM_001318836,NM_001320717,NM_001371443,NM_001371444,NM_001371446,NM_001371447,NM_001371448,NM_001371449,NM_001371450,NM_001371451,NM_001371452,NM_001371453,NM_001371454,NM_001371455,NM_001371456,NM_001374085,NM_001374086,NM_004328,NR_163955	BCS1L	BCS1 homolog, ubiquinol-cytochrome c reductase complex chaperone	protein_coding	NP_001073335.1;NP_001244271.1;NP_001244272.1;NP_001244273.1;NP_001305765.1;NP_001307646.1;NP_001358372.1;NP_001358373.1;NP_001358375.1;NP_001358376.1;NP_001358377.1;NP_001358378.1;NP_001358379.1;NP_001358380.1;NP_001358381.1;NP_001358382.1;NP_001358383.1;NP_001358384.1;NP_001358385.1;NP_001361014.1;NP_001361015.1;NP_004319.1	1020	603647	5.44325	5.25587	6.13918	9.26642	9.74484	11.9575	8.72359	9.34096	8.68854	14.7013	14.8019	17.3408	26.2601	27.8042	32.7672	24.5288	26.3807	24.3172	1.72721	817.54	0.0842196	9.36178	7.84046e-21	1.87854e-19	-1.12608	991.537	0.0758527	-2.25843	0.0239186	0.0822757	9.22825	10.0159	9.86539	9.5189	9.45236	9.49979	9.93319	9.87114	9.98014	9.81548	9.87131	9.79389
623	NM_000710	BDKRB1	bradykinin receptor B1	protein_coding	NP_000701.2	1029	600337	6.23442	5.46429	5.66064	13.002	13.9993	14.0523	25.2203	26.1703	23.5766	16.8382	15.3888	15.9891	36.8463	39.9433	38.5075	70.914	73.9101	65.9853	2.31099	732.14	0.0869299	13.9021	6.15038e-44	5.33623e-42	1.81899	1460.87	0.0642968	13.4243	4.35725e-41	1.36159e-38	8.78961	9.99684	10.8804	9.50033	9.41379	9.43964	10.0489	10.1106	10.0834	10.6097	10.6412	10.5635
629	NM_001710	CFB	complement factor B	protein_coding	NP_001701.2	1037	138470	5.03669	4.90848	4.69855	3.96611	3.33038	4.2222	6.14078	6.50451	6.242	13.6033	13.8235	13.2716	11.2396	9.50231	11.5701	17.2665	18.37	17.4699	-1.2996	627.852	0.0960525	-3.93602	8.28449e-05	0.000320178	1.63268	728.94	0.089038	7.9431	1.97185e-15	1.38641e-13	9.47154	9.09215	9.82059	9.46526	9.4505	9.41928	9.27144	9.14019	9.29232	9.60561	9.65278	9.63435
633	NM_001711,XM_017029724	BGN	biglycan	protein_coding	NP_001702.1;XP_016885213.1	1044	301870	467.806	483.871	462.768	556.925	518.909	532.292	474.13	474.378	488.499	1263.47	1362.7	1307.14	1578.27	1480.56	1458.64	1333.15	1339.74	1367.2	1.11179	68767.3	0.0445841	3.42913	0.000605519	0.00195127	-1.12376	69412.5	0.0384644	-4.37621	1.20759e-05	0.000153814	15.991	16.1438	15.9963	16.0222	16.0602	16.0236	16.1775	16.1117	16.1018	16.0086	16.0057	16.0502
637	NM_001196,NM_001244567,NM_001244569,NM_001244570,NM_001244572,NM_197966,NM_197967	BID	BH3 interacting domain death agonist	protein_coding	NP_001187.1;NP_001231496.1;NP_001231498.1;NP_001231499.1;NP_001231501.1;NP_932070.1;NP_932071.1	1050	601997	15.6866	13.6313	13.4518	13.057	12.3403	11.8662	15.381	14.6778	16.4473	42.367	38.3892	37.9962	37.0022	35.2097	32.517	43.248	41.453	46.0322	-1.18924	1693.02	0.0738153	-3.38735	0.000705708	0.00224548	1.24481	1760.56	0.0681231	4.63761	3.52464e-06	5.19533e-05	10.8456	10.5942	10.9313	10.8999	10.7778	10.7927	10.7238	10.6811	10.6081	10.8599	10.7984	10.9209
648	NM_005180	BMI1	BMI1 proto-oncogene, polycomb ring finger	protein_coding	NP_005171.4	1066	164831	12.3428	13.356	12.2775	13.8473	13.7184	14.8418	14.9197	16.5218	17.7756	33.3359	37.6138	34.6793	39.2419	39.1416	40.6712	41.951	46.6608	49.7497	1.09104	2751.48	0.0568083	2.21273	0.0269165	0.0567012	1.15757	3141.59	0.0615509	3.42969	0.000604263	0.00433749	11.3616	11.4876	11.7185	11.4105	11.4863	11.4162	11.5062	11.4977	11.5354	11.5525	11.6411	11.7259
652	NM_001202,NM_001347912,NM_001347913,NM_001347914,NM_001347915,NM_001347916,NM_001347917,NM_130850,NM_130851	BMP4	bone morphogenetic protein 4	protein_coding	NP_001193.2;NP_001334841.1;NP_001334842.1;NP_001334843.1;NP_001334844.1;NP_001334845.1;NP_001334846.1;NP_570911.2;NP_570912.2	1071	112262	5.26577	4.9303	4.7711	3.91885	3.22003	3.86606	2.98936	2.30546	2.61156	14.222	13.885	13.4765	11.1056	9.18748	10.5942	8.40542	6.51109	7.30914	-1.39852	475.979	0.107082	-4.51899	6.21342e-06	2.89898e-05	-1.3873	346.437	0.129688	-3.64163	0.000270921	0.00223573	9.11762	8.63105	8.1834	8.95675	8.88301	8.87573	8.71341	8.55953	8.65583	8.50786	8.3118	8.41861
657	NM_004329,XM_011540103,XM_011540104	BMPR1A	bone morphogenetic protein receptor type 1A	protein_coding	NP_004320.2;XP_011538405.1;XP_011538406.1	1076	601299	10.1759	9.80382	9.95862	8.26815	7.94065	8.26282	8.96427	8.44604	8.94279	27.4833	27.61	28.1293	23.4311	22.6565	22.6426	25.2055	23.8533	25.0288	-1.24872	3390.67	0.0507336	-6.3164	2.67729e-10	2.31238e-09	1.0716	3168.87	0.0493287	2.02248	0.0431263	0.128239	11.8789	11.558	11.6789	11.8324	11.8052	11.8254	11.6421	11.6062	11.6095	11.6926	11.6376	11.7056
661	NM_001722,XR_949463	POLR3D	RNA polymerase III subunit D	protein_coding	NP_001713.2	1080	187280	7.69269	7.42049	7.6786	10.931	10.8863	11.5941	12.1324	12.2594	11.3632	20.7767	20.8979	21.6891	30.9774	31.061	31.7714	34.1135	34.6231	31.8029	1.42518	2881.73	0.0528472	9.67209	3.96185e-22	1.05848e-20	1.0729	3561.67	0.0461536	2.19952	0.0278412	0.0923139	11.2147	11.7257	11.8484	11.4107	11.3819	11.4192	11.713	11.6959	11.7279	11.787	11.7934	11.7421
663	NM_001320674,NM_001320675,NM_001368057,NM_001368058,NM_001368059,NM_001368060,NM_001368061,NM_004330	BNIP2	BCL2 interacting protein 2	protein_coding	NP_001307603.2;NP_001307604.2;NP_001354986.1;NP_001354987.1;NP_001354988.1;NP_001354989.1;NP_001354990.1;NP_004321.3	1083	603292	14.7648	15.7633	16.1789	11.6033	13.096	12.9697	14.2077	15.3518	14.1351	39.8774	44.3934	45.6992	32.8826	37.3657	35.5408	39.9488	43.3564	39.5609	-1.26997	4999.17	0.0579874	-5.94602	2.74739e-09	2.10608e-08	1.15586	4817.29	0.0513496	4.06937	4.71399e-05	0.000504051	12.4493	12.1051	12.3344	12.3445	12.4126	12.4408	12.1235	12.2313	12.1895	12.2845	12.351	12.2935
665	NM_001330491,NM_004331	BNIP3L	BCL2 interacting protein 3 like	protein_coding	NP_001317420.1;NP_004322.1	1085	605368	41.5215	40.0966	43.0807	30.1495	30.9808	33.4959	36.2444	37.195	34.0686	112.143	112.922	121.687	85.4406	88.3953	91.789	101.911	105.046	95.35	-1.34898	7335.2	0.0493168	-8.75702	2.00475e-18	3.91804e-17	1.1319	6754.49	0.0433494	4.12344	3.73257e-05	0.000416236	13.0404	12.6087	12.8082	12.9491	12.9238	12.9952	12.6519	12.676	12.7136	12.7977	12.8178	12.7557
677	NM_001244698,NM_001244701,NM_004926	ZFP36L1	ZFP36 ring finger protein like 1	protein_coding	NP_001231627.1;NP_001231630.1;NP_004917.2	1107	601064	81.7172	88.8545	83.6957	110.578	112.094	111.523	132.789	138.686	125.212	220.705	250.236	236.408	313.368	319.829	305.608	373.374	391.677	350.438	1.28496	17159.1	0.0457346	7.90923	2.58989e-15	3.86548e-14	1.1816	21358.6	0.0383858	6.27149	3.57602e-10	1.22949e-08	13.8745	14.2363	14.4979	13.9799	14.061	14.0118	14.2469	14.2593	14.2214	14.3961	14.4337	14.3562
678	NM_006887	ZFP36L2	ZFP36 ring finger protein like 2	protein_coding	NP_008818.3	1108	612053	65.3929	68.4425	67.8663	58.0233	56.114	56.0932	51.1469	50.259	53.398	176.616	192.751	191.696	164.432	160.106	153.712	143.814	141.941	149.448	-1.21171	13304.4	0.0453954	-6.10293	1.04142e-09	8.39931e-09	-1.1042	11629.6	0.0420647	-3.3997	0.000674605	0.0047219	13.8315	13.5545	13.4322	13.7201	13.7701	13.7664	13.6039	13.5731	13.5398	13.4689	13.4499	13.522
684	NM_004335	BST2	bone marrow stromal cell antigen 2	protein_coding	NP_004326.1	1119	600534	16.4169	16.2581	14.8439	8.03279	10.3483	8.5672	15.7118	15.7412	16.7036	44.3392	45.7869	41.9284	22.7641	29.5259	23.4767	44.1781	44.4562	46.7495	-1.80267	723.975	0.0988925	-8.59657	8.21356e-18	1.5091e-16	1.7807	728.528	0.0963508	8.63974	5.63405e-18	5.14454e-16	9.86275	9.01369	9.86506	9.76034	9.75934	9.68561	9.19061	9.3797	9.21261	9.69909	9.69809	9.76522
686	NM_001281723,NM_001281724,NM_001281725,NM_001281726,NM_001323582,NM_001370658,NM_001370752,NM_001370753,XM_011534041,XM_017007088,XM_024453724	BTD	biotinidase	protein_coding	NP_001268652.2;NP_001268653.2;NP_001268654.1;NP_001268655.2;NP_001310511.1;NP_001357587.1;NP_001357681.1;NP_001357682.1;XP_011532343.1;XP_016862577.1;XP_024309492.1	1122	609019	3.68595	3.63552	4.34849	3.26423	2.24706	2.55023	2.54309	2.4942	1.9666	9.95516	10.2385	12.2828	9.2505	6.41135	6.98839	7.1506	7.04412	5.50407	-1.49174	1612.56	0.0645612	-8.93713	3.99402e-19	8.27663e-18	-1.12139	1242.22	0.073605	-2.24557	0.0247313	0.0844889	10.9151	10.3378	10.1942	10.7292	10.7733	10.707	10.3966	10.3484	10.4016	10.2999	10.3465	10.2027
687	NM_001206	KLF9	Kruppel like factor 9	protein_coding	NP_001197.1	1123	602902	5.02871	5.36927	5.0494	3.20185	3.42637	3.31402	4.2433	3.62655	3.69836	13.5817	15.1212	14.2626	9.07373	9.7762	9.08144	11.9312	10.2421	10.3508	-1.58912	1283.23	0.0693837	-9.63087	5.92265e-22	1.55812e-20	1.15689	1085.39	0.0763156	2.75503	0.00586866	0.027227	10.6211	9.95352	10.1859	10.4285	10.4944	10.4436	10.0371	10.0934	10.0362	10.2545	10.1185	10.1511
694	NM_001731	BTG1	BTG anti-proliferation factor 1	protein_coding	NP_001722.1	1130	109580	19.2935	18.7189	18.8331	20.4297	20.481	22.394	22.4143	24.0157	23.5862	52.1087	52.717	53.1963	57.8956	58.4369	61.3665	63.0241	67.8251	66.0123	1.08803	5376.4	0.0474186	2.56676	0.0102654	0.0246367	1.10262	5974.93	0.044163	3.19124	0.00141664	0.0087219	12.3303	12.452	12.6132	12.4374	12.4174	12.4267	12.4829	12.4851	12.5328	12.5462	12.6056	12.607
705	NM_004053	BYSL	bystin like	protein_coding	NP_004044.3	1157	603871	7.53471	7.77169	8.195	9.93287	9.92744	11.5332	11.7504	13.1231	11.4548	20.35	21.887	23.1477	28.1488	28.3252	31.6045	33.0394	37.0623	32.0592	1.30335	910.732	0.0812161	4.70622	2.52349e-06	1.25692e-05	1.15374	1126.1	0.0753941	2.73651	0.00620956	0.028489	9.62651	10.0099	10.2363	9.77878	9.8083	9.85414	9.99636	9.99586	10.0916	10.119	10.2118	10.1112
710	NM_000062,NM_001032295	SERPING1	serpin family G member 1	protein_coding	NP_000053.2;NP_001027466.1	1228	606860	85.3942	89.7043	81.4997	77.3857	73.2321	77.1764	72.4025	73.6521	68.4628	230.636	252.63	230.206	219.304	208.948	211.487	203.58	208.008	191.611	-1.15208	8582.68	0.0492084	-4.15054	3.31692e-05	0.000137536	-1.06666	7839.43	0.040253	-2.3129	0.020728	0.0740542	13.1658	12.9614	12.8894	13.1071	13.16	13.0752	13.0108	12.9607	12.9753	12.9302	12.9423	12.894
715	NM_001354346,NM_001733	C1R	complement C1r	protein_coding	NP_001341275.1;NP_001724.4	1246	613785	159.288	155.778	151.633	140.724	139.224	146.285	162.767	167.39	173.834	430.211	438.71	428.305	398.797	397.238	400.865	457.665	472.742	486.521	-1.12012	21502.9	0.0393907	-4.15453	3.25962e-05	0.000135324	1.17827	22412	0.0373774	6.33197	2.42049e-10	8.59519e-09	14.4718	14.3081	14.5654	14.4818	14.4684	14.4477	14.3626	14.3528	14.3648	14.4755	14.498	14.5511
716	NM_001346850,NM_001734,NM_201442,XM_005253760	C1S	complement C1s	protein_coding	NP_001333779.1;NP_001725.1;NP_958850.1;XP_005253817.1	1247	120580	156.123	153.114	152.181	128.077	123.414	130.739	168.486	165.688	166.657	421.662	431.207	429.854	362.958	352.128	358.263	473.744	467.934	466.434	-1.23308	22523.7	0.0393527	-7.68103	1.57809e-14	2.18629e-13	1.30479	23584.3	0.0326503	11.7555	6.62065e-32	1.32999e-29	14.6024	14.3001	14.7048	14.5888	14.5777	14.5764	14.4032	14.3698	14.3886	14.6344	14.6147	14.6393
718	NM_000064	C3	complement C3	protein_coding	NP_000055.2	1318	120700	2.54816	2.74003	3.04002	1.08503	1.18521	1.13705	7.17814	7.26112	7.37541	6.88216	7.7166	8.5869	3.07487	3.38166	3.11586	20.1833	20.5068	20.642	-2.50361	597.458	0.1007	-13.1481	1.74554e-39	1.21404e-37	6.37761	1276.51	0.0746451	35.8096	7.81598e-281	2.19817e-277	9.73732	8.41521	11.1076	9.62461	9.69158	9.7838	8.98566	9.04746	8.99493	10.535	10.5439	10.5789
726	NM_004055,XM_011545225,XM_017018223	CAPN5	calpain 5	protein_coding	NP_004046.2;XP_011543527.1;XP_016873712.2	1482	602537	18.0557	20.0383	18.3578	17.457	15.7521	17.2782	14.6784	13.6761	13.9934	48.7655	56.4328	51.8538	49.4715	44.9444	47.3476	41.2724	38.6241	39.1642	-1.14261	4529.33	0.0586265	-3.28072	0.00103542	0.00317746	-1.1989	3934.05	0.0506957	-5.16233	2.43901e-07	4.63478e-06	12.2381	12.0457	11.8054	12.1386	12.2427	12.1639	12.1046	12.0094	12.0614	11.9266	11.8619	11.9004
734	NM_001126111,NM_004337,XM_011517287,XM_011517288	OSGIN2	oxidative stress induced growth inhibitor family member 2	protein_coding	NP_001119583.1;NP_004328.1;XP_011515589.1;XP_011515590.1	1355	604598	7.90285	7.49928	7.65056	5.43627	5.50046	5.38796	7.68826	7.58132	7.69533	21.3443	21.1199	21.6099	15.4059	15.6941	14.7646	21.6177	21.4111	21.5374	-1.53349	1754.92	0.0703112	-8.77267	1.74472e-18	3.42544e-17	1.41797	1698.38	0.0610649	8.25064	1.57555e-16	1.23085e-14	11.0531	10.4357	10.9596	11.0525	10.9824	10.9168	10.6021	10.6546	10.5848	10.8793	10.949	10.9038
746	NM_014206	TMEM258	transmembrane protein 258	protein_coding	NP_055021.1	1164	617615	68.1253	59.8438	56.7878	81.332	86.256	75.7848	68.9522	68.5197	76.1451	183.995	168.535	160.404	230.487	246.108	207.673	193.878	193.513	213.112	1.28996	2391.79	0.0743353	4.94155	7.75049e-07	4.1804e-06	-1.14401	2560.81	0.0661551	-2.9341	0.0033452	0.0175184	11.029	11.3955	11.2218	11.1983	11.0921	11.0509	11.3509	11.4039	11.2549	11.1838	11.1751	11.2858
757	NM_006134,NR_040016,XM_011529746	TMEM50B	transmembrane protein 50B	protein_coding	NP_006125.2;XP_011528048.1	1280	617894	9.43389	9.37798	9.59877	12.6553	11.6531	13.0464	11.9448	9.93955	11.0778	25.4794	26.4107	27.1128	35.8639	33.249	35.751	33.5862	28.0712	31.0043	1.18211	1704.48	0.0667618	3.61529	0.000300011	0.00103401	-1.16114	1743.64	0.0715539	-3.01226	0.00259307	0.0142995	10.6098	10.8504	10.6567	10.6926	10.6484	10.6299	10.8066	10.7445	10.8487	10.7387	10.5761	10.686
771	NM_001218,NM_001293642,NM_206925,NR_135511	CA12	carbonic anhydrase 12	protein_coding	NP_001209.1;NP_001280571.1;NP_996808.1	1371	603263	10.4424	11.9228	11.0605	8.65971	8.73789	8.79932	10.2598	10.7816	10.815	28.2031	33.5775	31.2417	24.5408	24.9312	24.1128	28.8484	30.4492	30.2686	-1.29283	2709.75	0.0559858	-6.6183	3.63352e-11	3.51663e-10	1.2361	2681.55	0.0484374	6.31315	2.73413e-10	9.61183e-09	11.5772	11.207	11.5337	11.5112	11.5866	11.5485	11.3261	11.3373	11.2982	11.5071	11.5052	11.5032
784	NM_000725,NM_001206915,NM_001206916,NM_001206917,XM_011538727,XM_011538728,XM_017019957,XM_024449180,XM_024449181,XR_001748867,XR_001748868	CACNB3	calcium voltage-gated channel auxiliary subunit beta 3	protein_coding	NP_000716.2;NP_001193844.1;NP_001193845.1;NP_001193846.1;XP_011537029.1;XP_011537030.1;XP_016875446.1;XP_024304948.1;XP_024304949.1	1403	601958	16.2181	17.5303	16.9697	18.8996	18.3723	19.7697	16.3663	18.2086	16.8278	43.8025	49.3698	47.9329	53.5596	52.4202	54.1749	46.0184	51.4248	47.0971	1.0959	3109	0.0551627	2.39494	0.0166231	0.0376391	-1.11159	3133.29	0.0470649	-3.24296	0.00118295	0.00755088	11.5344	11.6671	11.535	11.5169	11.5817	11.5851	11.6262	11.6267	11.6721	11.5446	11.5372	11.5543
790	NM_001306079,NM_004341,XM_006712101,XM_024453131	CAD	carbamoyl-phosphate synthetase 2, aspartate transcarbamylase, and dihydroorotase	protein_coding	NP_001293008.1;NP_004332.2;XP_006712164.1;XP_024308899.1	1424	114010	8.48834	10.7212	9.70502	12.1784	11.5499	11.8567	10.3939	10.371	9.38082	22.9256	30.1937	27.413	34.5124	32.9546	32.4909	29.2255	29.2898	26.2547	1.21167	4261.46	0.0643793	4.30255	1.68842e-05	7.34128e-05	-1.17125	4392.57	0.0465978	-4.89405	9.87835e-07	1.63808e-05	11.9117	12.1892	11.9828	11.8983	12.0584	12.0335	12.2016	12.1538	12.1521	12.065	12.0157	11.9958
805	NM_001305624,NM_001305625,NM_001305626,NM_001743	CALM2	calmodulin 2	protein_coding	NP_001292553.1;NP_001292554.1;NP_001292555.1;NP_001734.1	1445	114182	433.746	367.808	380.547	331.823	315.967	344.994	346.448	354.433	329.926	1171.48	1035.84	1074.9	940.352	901.526	945.388	974.134	1000.99	923.385	-1.17268	27830.7	0.0544381	-4.22156	2.42618e-05	0.000102886	1.06918	26888.9	0.0333851	2.89076	0.00384316	0.0195594	14.8748	14.6449	14.7622	14.9113	14.7757	14.8059	14.6935	14.6561	14.7013	14.754	14.7345	14.7411
808	NM_001329921,NM_001329922,NM_001329923,NM_001329924,NM_001329925,NM_001329926,NM_005184	CALM3	calmodulin 3	protein_coding	NP_001316850.1;NP_001316851.1;NP_001316852.1;NP_001316853.1;NP_001316854.1;NP_001316855.1;NP_005175.2	1449	114183	97.8025	96.0263	97.6804	114.547	113.743	109.517	99.8317	96.1347	93.0401	264.149	270.434	275.91	324.616	324.533	300.109	280.705	271.503	260.397	1.13352	13295.5	0.0454924	3.97452	7.05214e-05	0.000276343	-1.17466	13268.3	0.0411749	-5.64033	1.69721e-08	4.24665e-07	13.6054	13.7862	13.575	13.6418	13.632	13.6518	13.7816	13.7749	13.7065	13.6345	13.5969	13.585
811	NM_004343	CALR	calreticulin	protein_coding	NP_004334.1	1455	109091	221.379	213.177	219.429	356.103	335.59	351.496	311.807	310.411	309.777	597.909	600.36	619.804	1009.16	957.515	963.207	876.733	876.661	866.994	1.5596	31134.6	0.042117	15.2237	2.46022e-52	2.87511e-50	-1.12396	36369.2	0.0339355	-4.968	6.76472e-07	1.17439e-05	14.5703	15.2115	15.0637	14.7545	14.728	14.7575	15.183	15.1272	15.1366	15.0382	15.0307	15.0468
818	NM_001204492,NM_001222,NM_001320898,NM_001367514,NM_001367516,NM_001367517,NM_001367518,NM_001367519,NM_001367520,NM_001367521,NM_001367522,NM_001367523,NM_001367524,NM_001367525,NM_001367526,NM_001367527,NM_001367528,NM_001367529,NM_001367530,NM_001367531,NM_001367532,NM_001367533,NM_001367534,NM_001367535,NM_001367536,NM_001367537,NM_001367538,NM_001367539,NM_001367540,NM_001367541,NM_001367542…	CAMK2G	calcium/calmodulin dependent protein kinase II gamma	protein_coding	NP_001191421.1;NP_001213.2;NP_001307827.1;NP_001354443.1;NP_001354445.1;NP_001354446.1;NP_001354447.1;NP_001354448.1;NP_001354449.1;NP_001354450.1;NP_001354451.1;NP_001354452.1;NP_001354453.1;NP_001354454.1;NP_001354455.1;NP_001354456.1;NP_001354457.1;NP_001354458.1;NP_001354459.1;NP_001354460.1;NP_001354461.1;NP_001354462.1;NP_001354463.1;NP_001354464.1;NP_001354465.1;NP_001354466.1;NP_001354467…	1463	602123	12.1956	11.9923	12.4608	8.60362	9.0305	9.13466	7.98774	7.68617	7.25834	32.9382	33.7733	35.1969	24.3818	25.7661	25.0317	22.4598	21.7073	20.3144	-1.40426	2245.12	0.0566249	-8.65007	5.1467e-18	9.6208e-17	-1.16563	1760.64	0.0577099	-3.8315	0.000127364	0.00118688	11.3567	10.8671	10.6674	11.2288	11.1995	11.2387	10.9013	10.9425	10.9086	10.8158	10.7813	10.7565
822	NM_001256139,NM_001256140,NM_001320732,NM_001320733,NM_001320734,NM_001747,XM_011533122,XM_011533123	CAPG	capping actin protein, gelsolin like	protein_coding	NP_001243068.1;NP_001243069.1;NP_001307661.1;NP_001307662.1;NP_001307663.1;NP_001738.2;XP_011531424.1;XP_011531425.1	1474	153615	35.6774	36.4335	37.4862	24.2418	24.1667	25.9368	22.4663	21.2798	22.7171	96.3589	102.606	105.884	68.6988	68.9531	71.0746	63.1703	60.0983	63.5798	-1.51468	2339.87	0.0565062	-10.6008	2.95488e-26	1.01524e-24	-1.12635	1782.32	0.0578139	-2.96908	0.0029869	0.0160007	11.4607	10.8621	10.7111	11.2447	11.2658	11.3001	10.8857	10.8832	10.9142	10.7974	10.7516	10.8198
823	NM_001198868,NM_001198869,NM_005186,NR_040008,XM_006718698,XM_011545292	CAPN1	calpain 1	protein_coding	NP_001185797.1;NP_001185798.1;NP_005177.2;XP_006718761.1;XP_011543594.1	1476	114220	59.447	63.3066	61.2005	48.5863	48.5169	52.5592	44.2276	42.3378	43.7729	160.557	178.287	172.868	137.689	138.43	144.028	124.358	119.57	122.51	-1.25714	9536.93	0.0460086	-7.17583	7.18681e-13	8.4217e-12	-1.15281	8005.53	0.0398524	-5.14782	2.63525e-07	4.95412e-06	13.3749	13.0449	12.8606	13.2401	13.3065	13.2791	13.0492	13.0482	13.0878	12.9441	12.9018	12.9489
824	NM_001146068,NM_001748,XR_002957688	CAPN2	calpain 2	protein_coding	NP_001139540.1;NP_001739.3	1479	114230	137.897	145.769	141.719	148.494	121.298	155.89	144.328	144.744	136.996	372.436	410.521	400.302	420.816	346.091	427.186	405.819	408.787	383.421	-1.14944	31701	0.0399248	-5.03269	4.8364e-07	2.69317e-06	-1.05444	29153.4	0.0324449	-2.3571	0.0184181	0.0676052	15.0492	14.8483	14.7927	14.9918	15.0267	15.0215	14.8863	14.8631	14.8985	14.8407	14.8398	14.8171
826	NM_001003962,NM_001302632,NM_001302633,NM_001749,XM_005259295,XM_005259296,XM_011527359,XM_024451732	CAPNS1	calpain small subunit 1	protein_coding	NP_001003962.1;NP_001289561.1;NP_001289562.1;NP_001740.1;XP_005259352.1;XP_005259353.1;XP_011525661.1;XP_024307500.1	1481	114170	200.913	202.204	198.01	158.289	144.971	158.478	133.702	135.317	135.435	542.634	569.457	559.301	448.576	413.634	434.277	375.939	382.161	379.051	-1.32796	14836.3	0.0446126	-9.17264	4.61595e-20	1.0285e-18	-1.15182	12078.3	0.0387578	-5.26121	1.4311e-07	2.8464e-06	14.047	13.6377	13.4546	13.9263	13.9283	13.9142	13.6866	13.6143	13.6676	13.5201	13.5234	13.5369
828	NM_004058,NM_080590	CAPS	calcyphosine	protein_coding	NP_004049.3;NP_542157.3	1487	114212	3.18417	3.50677	3.11937	2.453	2.78388	2.50077	2.0533	2.18151	2.07846	8.59991	9.87594	8.81102	6.95156	7.94305	6.85287	5.77342	6.16103	5.81711	-1.28681	261.244	0.131442	-2.76773	0.00564483	0.0144735	-1.23237	209.971	0.143188	-2.10516	0.0352771	0.110262	8.19914	7.83665	7.5546	7.99863	8.0748	7.99757	7.8305	7.9124	7.8203	7.70999	7.74026	7.7259
829	NM_006135,XM_011542225,XM_017002424	CAPZA1	capping actin protein of muscle Z-line subunit alpha 1	protein_coding	NP_006126.1;XP_011540527.1;XP_016857913.1	1488	601580	123.316	101.263	105.129	89.4437	88.2301	91.4998	98.8881	96.0358	98.4791	333.056	285.181	296.949	253.475	251.741	250.737	278.052	271.224	275.62	-1.25134	13720.9	0.0607357	-5.32584	1.0049e-07	6.20979e-07	1.08606	12897.6	0.0348334	3.41932	0.000627787	0.00446944	13.8969	13.5732	13.7132	13.9238	13.7494	13.7874	13.6229	13.6104	13.6115	13.6952	13.6647	13.7049
830	NM_006136	CAPZA2	capping actin protein of muscle Z-line subunit alpha 2	protein_coding	NP_006127.1	1490	601571	33.6626	30.1496	30.1241	25.3464	25.0584	26.1926	30.8459	29.0193	30.975	90.9172	84.9087	85.089	71.8293	71.4973	71.7758	86.7318	81.9564	86.6918	-1.25411	8370.22	0.0507384	-6.4381	1.20978e-10	1.09387e-09	1.18142	8217.25	0.0412447	5.83168	5.48713e-09	1.52847e-07	13.1853	12.8583	13.1197	13.1963	13.1012	13.1047	12.9307	12.9202	12.9274	13.0888	13.0295	13.1073
834	NM_001223,NM_001257118,NM_001257119,NM_033292,NM_033293,NM_033294,NM_033295,XM_017018393,XM_017018394,XM_017018395,XM_017018396	CASP1	caspase 1	protein_coding	NP_001214.1;NP_001244047.1;NP_001244048.1;NP_150634.1;NP_150635.1;NP_150636.1;NP_150637.1;XP_016873882.1;XP_016873883.1;XP_016873884.1;XP_016873885.1	1499	147678	10.8708	8.74202	9.2369	6.03454	6.90207	5.90783	8.88988	8.17436	7.9573	29.3602	24.6197	26.0907	17.1013	19.6932	16.1892	24.9964	23.086	22.2706	-1.56485	862.51	0.106008	-6.09415	1.10021e-09	8.84443e-09	1.29239	781.93	0.0880147	4.20436	2.61819e-05	0.000304022	10.04	9.39286	9.78423	10.047	9.80251	9.85529	9.52173	9.62237	9.45736	9.77899	9.73531	9.70808
836	NM_001354777,NM_001354779,NM_001354780,NM_001354781,NM_001354782,NM_001354783,NM_001354784,NM_004346,NM_032991	CASP3	caspase 3	protein_coding	NP_001341706.1;NP_001341708.1;NP_001341709.1;NP_001341710.1;NP_001341711.1;NP_001341712.1;NP_001341713.1;NP_004337.2;NP_116786.1	1504	600636	23.5433	19.9412	21.4917	17.7125	16.1549	18.0319	23.2027	22.7526	23.9047	63.5867	56.1594	60.7059	50.1954	46.0935	49.413	65.2408	64.2578	66.9037	-1.27939	2973.09	0.0657446	-5.40661	6.42289e-08	4.06255e-07	1.33909	3094.54	0.051742	8.1415	3.90407e-16	2.95156e-14	11.7049	11.3487	11.7909	11.7311	11.5855	11.6588	11.4699	11.3916	11.4522	11.6935	11.668	11.7298
839	NM_001226,NM_032992,NR_133012	CASP6	caspase 6	protein_coding	NP_001217.2;NP_116787.1	1507	601532	5.94606	5.3851	6.00517	8.21836	7.44616	8.6924	6.12573	6.63968	6.10399	16.0593	15.1658	16.9623	23.29	21.2456	23.8198	17.2242	18.7518	17.0837	1.3702	653.836	0.0906011	5.01527	5.2959e-07	2.93762e-06	-1.29937	678.423	0.0858547	-4.40064	1.07931e-05	0.000139369	9.10806	9.56196	9.20474	9.22425	9.16792	9.25348	9.48824	9.40752	9.49541	9.22836	9.28899	9.24075
840	NM_001227,NM_001267056,NM_001267057,NM_001267058,NM_001320911,NM_033338,NM_033339,NM_033340,XM_006718017,XM_011540260,XM_017016763,XM_017016764	CASP7	caspase 7	protein_coding	NP_001218.1;NP_001253985.1;NP_001253986.1;NP_001253987.1;NP_001307840.1;NP_203124.1;NP_203125.1;NP_203126.1;XP_006718080.1;XP_011538562.1;XP_016872252.1;XP_016872253.1	1508	601761	14.5119	13.2841	13.6101	15.5985	14.608	16.3681	18.941	19.1579	16.5697	39.1942	37.4113	38.4434	44.2046	41.68	44.8536	53.258	54.1058	46.3748	1.09803	2056.8	0.0611032	2.20803	0.0272421	0.0572818	1.15965	2358.53	0.0587519	3.6371	0.000275729	0.00226571	10.9375	11.0718	11.3069	11.063	10.9914	11.0192	11.1092	11.0703	11.1316	11.2607	11.2724	11.1656
847	NM_001752	CAT	catalase	protein_coding	NP_001743.1	1516	115500	46.8464	40.8193	41.3572	51.5688	48.317	53.3076	44.4439	43.2428	43.331	126.525	114.957	116.818	146.141	137.859	146.079	124.967	122.126	121.273	1.16102	6248.23	0.057364	3.75482	0.000173467	0.000628821	-1.17386	6306.24	0.0416135	-5.55734	2.73922e-08	6.51758e-07	12.4978	12.7127	12.5025	12.6193	12.5023	12.518	12.7015	12.6418	12.6985	12.546	12.5181	12.5374
861	NM_001001890,NM_001122607,NM_001754,XM_005261068,XM_005261069,XM_011529766,XM_011529767,XM_011529768,XM_011529770,XM_017028487,XR_937576	RUNX1	RUNX family transcription factor 1	protein_coding	NP_001001890.1;NP_001116079.1;NP_001745.2;XP_005261125.1;XP_005261126.1;XP_011528068.1;XP_011528069.1;XP_011528070.1;XP_011528072.1;XP_016883976.1	10471	151385	11.8457	13.524	12.9933	12.0438	11.2366	12.0225	13.4682	12.7636	12.2571	31.9932	38.0869	36.701	34.1309	32.0606	32.9453	37.8696	36.0469	34.3047	-1.12298	4831.69	0.056783	-2.94685	0.00321025	0.00876073	1.08085	4806.15	0.0454238	2.46943	0.013533	0.0530069	12.3194	12.1523	12.286	12.2174	12.3363	12.3078	12.2091	12.153	12.1808	12.2876	12.2386	12.2229
862	NM_001198625,NM_001198626,NM_001198627,NM_001198628,NM_001198629,NM_001198630,NM_001198631,NM_001198632,NM_001198633,NM_001198634,NM_001198679,NM_004349,NM_175634,NM_175635,NM_175636,XM_006716676,XM_011517351,XM_011517352,XM_011517353,XM_017013930,XM_017013932,XM_017013933,XM_017013934,XM_017013935,XM_017013936,XM_017013937,XM_017013938,XM_017013939,XM_017013940,XM_017013941,XM_024447317,XM_02444…	RUNX1T1	RUNX1 partner transcriptional co-repressor 1	protein_coding	NP_001185554.1;NP_001185555.1;NP_001185556.1;NP_001185557.1;NP_001185558.1;NP_001185559.1;NP_001185560.1;NP_001185561.1;NP_001185562.1;NP_001185563.1;NP_001185608.1;NP_004340.1;NP_783552.1;NP_783553.1;NP_783554.1;XP_006716739.1;XP_011515653.1;XP_011515654.1;XP_011515655.1;XP_016869419.1;XP_016869421.1;XP_016869422.1;XP_016869423.1;XP_016869424.1;XP_016869425.1;XP_016869426.1;XP_016869427.1;XP_016…	1535	133435	5.18847	5.92405	6.53008	6.75758	7.32293	7.25873	6.16087	5.72388	5.01902	14.0132	16.6836	18.445	19.1503	20.894	19.8911	17.323	16.1654	14.0471	1.17747	2783.08	0.0724054	3.25515	0.00113333	0.00345081	-1.27929	2722.03	0.0591869	-6.00372	1.92844e-09	5.78203e-08	11.3192	11.556	11.2223	11.238	11.3599	11.44	11.4587	11.5256	11.4952	11.3357	11.2781	11.2033
867	NM_005188	CBL	Cbl proto-oncogene	protein_coding	NP_005179.2	1541	165360	5.30844	6.04355	5.92194	7.17551	6.80062	6.91043	7.61052	7.70043	7.06053	14.3372	17.0201	16.7272	20.3347	19.4037	18.9367	21.3991	21.7475	19.7608	1.18184	4120.1	0.0599291	4.02194	5.77211e-05	0.000229322	1.06572	4678.51	0.0466828	1.96694	0.0491906	0.141542	11.8827	12.1241	12.2373	11.9132	12.0334	12.0196	12.1751	12.1265	12.1084	12.2083	12.2156	12.1545
874	NM_001236,XM_011529772	CBR3	carbonyl reductase 3	protein_coding	NP_001227.1;XP_011528074.1	1549	603608	15.2635	13.4775	13.1146	11.2105	11.4037	12.0177	16.0133	14.4754	15.0576	41.2242	37.956	37.0436	31.7695	32.5374	32.9322	45.0259	40.8814	42.1426	-1.2339	738.713	0.0865109	-3.50509	0.000456451	0.00151465	1.30836	774.267	0.0798935	4.85352	1.21288e-06	1.96041e-05	9.67309	9.36862	9.77787	9.71902	9.62363	9.60353	9.46648	9.47861	9.49178	9.735	9.64923	9.69797
883	NM_001122671,NM_001122672,NM_001287390,NM_001352988,NM_001352989,NM_001352990,NM_001352991,NM_001352992,NM_001352993,NM_001352994,NM_001352995,NM_001352996,NM_001352997,NM_001352998,NM_001352999,NM_004059,NR_109829,NR_148224,NR_148225,XM_011519168,XM_011519169,XM_011519170,XM_017015262,XM_017015265,XM_017015267,XM_024447709	KYAT1	kynurenine aminotransferase 1	protein_coding	NP_001116143.1;NP_001116144.1;NP_001274319.1;NP_001339917.1;NP_001339918.1;NP_001339919.1;NP_001339920.1;NP_001339921.1;NP_001339922.1;NP_001339923.1;NP_001339924.1;NP_001339925.1;NP_001339926.1;NP_001339927.1;NP_001339928.1;NP_004050.3;XP_011517470.1;XP_011517471.1;XP_011517472.1;XP_016870751.1;XP_016870754.1;XP_016870756.1;XP_024303477.1	1564	600547	2.38551	2.19079	2.52775	3.32216	3.04383	3.18677	2.44024	2.72802	2.18134	6.44288	6.16979	7.13993	9.41468	8.68474	8.73272	6.86142	7.70447	6.10505	1.39227	354.078	0.113413	4.20977	2.55635e-05	0.000107874	-1.32374	367.034	0.114134	-3.54509	0.000392478	0.00304582	8.21001	8.68664	8.30402	8.34205	8.29305	8.36631	8.60898	8.55331	8.54053	8.36481	8.42684	8.30184
892	NM_001013399,NM_001363537,NM_005190,XM_011536232,XM_017011436,XR_001743714	CCNC	cyclin C	protein_coding	NP_001013417.1;NP_001350466.1;NP_005181.2;XP_011534534.1;XP_016866925.1	1581	123838	26.9461	23.2381	25.2282	16.8838	17.3719	18.8326	22.7395	20.7568	22.0279	72.7771	65.4443	71.26	47.8469	49.5659	51.607	63.9385	58.6214	61.651	-1.48149	2698.13	0.0638586	-8.87976	6.70057e-19	1.35902e-17	1.2448	2475.94	0.0561403	5.6272	1.83161e-08	4.54251e-07	11.6537	11.0863	11.4231	11.6082	11.4866	11.5266	11.1642	11.175	11.2337	11.4119	11.3311	11.3991
901	NM_004354,XM_011532398,XM_011532399	CCNG2	cyclin G2	protein_coding	NP_004345.1;XP_011530700.1;XP_011530701.1	1593	603203	14.7747	14.2683	14.57	9.36337	10.0433	9.93825	11.3414	11.2421	10.6611	39.9042	40.183	41.1546	26.5349	28.6558	27.2338	31.8895	31.75	29.8379	-1.51078	3790.87	0.0509112	-11.6928	1.38804e-31	6.51508e-30	1.12769	3259.35	0.04887	3.54766	0.000388663	0.00302456	12.1554	11.5603	11.7544	12.0345	12.0318	12.0386	11.6438	11.7001	11.6365	11.7635	11.7852	11.7447
905	NM_001241,NM_001320748,NM_001320749,NM_058241,NR_037649,NR_135468,XM_017005227,XM_017005228,XM_017005229,XM_017005230,XM_017005231,XM_017005232,XM_017005233,XM_024453211,XM_024453212,XM_024453213,XM_024453214,XR_001739026,XR_001739027	CCNT2	cyclin T2	protein_coding	NP_001232.1;NP_001307677.1;NP_001307678.1;NP_490595.1;XP_016860716.1;XP_016860717.1;XP_016860718.1;XP_016860719.1;XP_016860720.1;XP_016860721.1;XP_016860722.1;XP_024308979.1;XP_024308980.1;XP_024308981.1;XP_024308982.1	1600	603862	7.91007	8.30329	8.23625	6.52174	6.95903	7.34013	9.13748	9.19653	8.36953	21.3638	23.3841	23.2642	18.482	19.8557	20.1142	25.6926	25.9728	23.4244	-1.17606	2796.55	0.0593562	-3.94157	8.09506e-05	0.000313492	1.23637	2916.57	0.0529422	5.78191	7.3859e-09	1.97079e-07	11.5614	11.3281	11.655	11.5186	11.5983	11.534	11.357	11.4227	11.4354	11.6208	11.5986	11.5567
908	NM_001009186,NM_001762	CCT6A	chaperonin containing TCP1 subunit 6A	protein_coding	NP_001009186.1;NP_001753.1	1620	104613	54.321	48.6277	49.7105	63.4777	65.3341	68.5254	75.0246	75.5061	77.7492	146.712	136.948	140.413	179.89	186.413	187.78	210.953	213.244	217.602	1.26328	8729.93	0.0499608	6.74887	1.48996e-11	1.5092e-10	1.15262	10639.9	0.038032	5.38815	7.11871e-08	1.54005e-06	12.9135	13.2504	13.4759	13.1173	13.0265	13.05	13.2514	13.2779	13.2881	13.3846	13.3864	13.4318
924	NM_006137,XM_011523608,XM_017025316,XR_001752680,XR_001752681	CD7	CD7 molecule	protein_coding	NP_006128.1;XP_011521910.1;XP_016880805.1	1695	186820	0.687615	0.973096	0.708836	0.623989	0.676675	0.542886	0.926143	0.80153	0.590158	1.85713	2.74048	2.00219	1.76832	1.93071	1.48767	2.60411	2.26368	1.65171	-2.02526	99.4334	0.247636	-4.11129	3.93448e-05	0.000161006	2.23545	107.871	0.237802	4.88038	1.05882e-06	1.73735e-05	7.05566	6.04072	7.21881	6.83912	6.91692	6.78126	6.4334	6.46065	6.69047	6.91564	6.8767	6.90459
950	NM_001204255,NM_005506	SCARB2	scavenger receptor class B member 2	protein_coding	NP_001191184.1;NP_005497.1	1665	602257	48.2402	49.3862	49.4152	46.0657	45.6413	49.5294	51.8383	50.7991	50.5573	130.289	139.084	139.579	130.546	130.225	135.726	145.758	143.467	141.498	-1.0655	13092.5	0.0424044	-2.15861	0.0308804	0.0638765	1.08066	13380.7	0.0351304	3.1856	0.00144456	0.00885114	13.7215	13.63	13.7628	13.7249	13.7534	13.7579	13.6776	13.6691	13.7102	13.7645	13.7426	13.7562
961	NM_001382306,NM_001777,NM_198793,XM_005247909,XM_017007536,XR_001740374,XR_001740375,XR_002959610,XR_002959611,XR_241521,XR_241522,XR_924218,XR_924219,XR_924220	CD47	CD47 molecule	protein_coding	NP_001369235.1;NP_001768.1;NP_942088.1;XP_005247966.1;XP_016863025.1	1682	601028	23.3777	21.2956	22.7003	18.315	16.7891	17.3029	19.7124	19.4412	20.0241	63.1394	59.9738	64.1196	51.9029	47.903	47.4152	55.4268	54.9058	56.0427	-1.24506	6700.84	0.048216	-6.55839	5.43903e-11	5.17944e-10	1.08419	6310.46	0.0415939	2.80382	0.00505018	0.0242044	12.8597	12.5432	12.6807	12.8181	12.7771	12.8099	12.638	12.5761	12.5838	12.6574	12.6797	12.6752
965	NM_001144822,NM_001779,NR_026665,XM_017002869	CD58	CD58 molecule	protein_coding	NP_001138294.1;NP_001770.1;XP_016858358.1	1688	153420	8.49655	7.31525	7.99529	5.52337	5.70478	6.6342	6.84981	6.69775	7.59924	22.9478	20.6016	22.5836	15.6527	16.277	18.1797	19.2601	18.9158	21.2685	-1.27909	567.904	0.100634	-3.52883	0.000417394	0.00139448	1.16233	546.394	0.0918364	2.36305	0.0181252	0.0667041	9.31621	8.96098	9.1977	9.28635	9.13988	9.27977	9.00492	9.04586	9.07846	9.15006	9.14099	9.18044
975	NM_001297649,NM_004356,XM_011520492	CD81	CD81 molecule	protein_coding	NP_001284578.1;NP_004347.1;XP_011518794.1	1701	186845	428.943	437.359	420.069	480.711	473.229	487.837	422.918	426.168	449.711	1158.51	1231.71	1186.53	1362.29	1350.23	1336.82	1189.15	1203.58	1258.63	1.09578	39095.7	0.0383839	3.43777	0.000586521	0.00189538	-1.11452	39344.5	0.0370493	-4.22186	2.42293e-05	0.000283926	15.1872	15.3192	15.1835	15.2133	15.2379	15.2051	15.3121	15.2982	15.2927	15.1743	15.1774	15.2446
977	NM_001039490,NM_004357,NM_139029,NM_139030,XM_024448780	CD151	CD151 molecule (Raph blood group)	protein_coding	NP_001034579.1;NP_004348.2;NP_620598.1;NP_620599.1;XP_024304548.1	1630	602243	225.476	229.701	231.975	264.761	266.736	286.314	256.432	249.527	263.178	608.974	646.894	655.242	750.306	761.058	784.587	721.031	704.713	736.573	1.16125	22413.9	0.0408638	5.27793	1.30651e-07	7.97886e-07	-1.06695	23669.4	0.0372766	-2.50796	0.0121431	0.0486485	14.3402	14.556	14.4832	14.3831	14.4067	14.4198	14.523	14.5295	14.5617	14.4726	14.4446	14.5114
989	NM_001011553,NM_001242956,NM_001363715,NM_001375299,NM_001788,XM_006715806,XM_011515656,XM_011515661,XM_017012855,XM_017012856,XM_017012857,XM_017012858,XM_017012859,XM_017012860,XM_017012861,XM_024447010	SEPTIN7	septin 7	protein_coding	NP_001011553.2;NP_001229885.1;NP_001350644.1;NP_001362228.1;NP_001779.3;XP_006715869.1;XP_011513958.1;XP_011513963.1;XP_016868344.1;XP_016868345.1;XP_016868346.1;XP_016868347.1;XP_016868348.1;XP_016868349.1;XP_016868350.1;XP_024302778.1	1717	603151	82.4364	81.6975	75.6721	76.5366	69.7223	68.8173	70.7305	76.068	81.2098	222.647	230.081	213.745	216.897	198.934	188.58	198.878	214.831	227.287	-1.12423	13161.3	0.0473592	-3.56727	0.000360715	0.00122055	1.05406	12910.6	0.0375315	2.02392	0.0429784	0.12807	13.7661	13.597	13.6937	13.7823	13.697	13.7248	13.6019	13.6363	13.6381	13.6719	13.6441	13.6984
991	NM_001255	CDC20	cell division cycle 20	protein_coding	NP_001246.2	1723	603618	4.88137	4.28195	4.33475	5.12722	5.01156	6.57343	4.13171	4.41658	4.42678	13.1838	12.0591	12.244	14.53	14.2991	18.0132	11.6174	12.4733	12.3895	1.20964	481.222	0.112174	2.44781	0.0143727	0.0331174	-1.28945	474.15	0.109616	-3.34587	0.00082025	0.0055427	8.76719	9.04096	8.69328	8.86625	8.77519	8.78653	8.90031	8.88165	9.06666	8.72337	8.76825	8.78349
996	NM_001114091,NM_001256,NM_001293089,NM_001293091,NM_001353035,NM_001353047,NM_001353049,NM_001353050,NM_001353051,NR_148340,XM_011525546,XM_011525547,XM_011525548,XM_011525549,XM_017025481,XM_017025484,XM_017025485,XM_017025486,XM_017025488,XM_024451052,XR_934630	CDC27	cell division cycle 27	protein_coding	NP_001107563.1;NP_001247.3;NP_001280018.1;NP_001280020.1;NP_001339964.1;NP_001339976.1;NP_001339978.1;NP_001339979.1;NP_001339980.1;XP_011523848.1;XP_011523849.1;XP_011523850.1;XP_011523851.1;XP_016880970.1;XP_016880973.1;XP_016880974.1;XP_016880975.1;XP_016880977.1;XP_024306820.1	1728	116946	25.5639	23.9558	24.1815	17.6091	18.7159	18.0587	19.9615	20.0208	20.9359	69.0439	67.4656	68.3036	49.9026	53.4008	49.4864	56.1273	56.5427	58.5947	-1.36458	7002.53	0.0454177	-9.87416	5.38828e-23	1.51746e-21	1.10201	6315.32	0.0411715	3.40386	0.000664399	0.00466967	12.9805	12.5321	12.6929	12.8872	12.8833	12.8885	12.5824	12.6349	12.5814	12.6776	12.6782	12.7001
1012	NM_001220488,NM_001220489,NM_001220490,NM_001220491,NM_001220492,NM_001257,XM_011522804,XM_017022848,XM_017022849	CDH13	cadherin 13	protein_coding	NP_001207417.1;NP_001207418.1;NP_001207419.1;NP_001207420.1;NP_001207421.1;NP_001248.1;XP_011521106.1;XP_016878337.1;XP_016878338.1	1753	601364	17.4269	16.8253	15.6226	11.921	11.5345	11.6796	10.7908	10.2122	10.3133	47.0673	47.3842	44.1279	33.7829	32.9105	32.0056	30.3413	28.8412	28.8647	-1.45005	6234.31	0.0507116	-10.5716	4.03588e-26	1.3675e-24	-1.11606	4894.62	0.0452806	-3.49837	0.000468115	0.00351637	12.8495	12.313	12.1759	12.7453	12.7278	12.6731	12.4072	12.3472	12.3612	12.3019	12.2427	12.2743
1026	NM_000389,NM_001220777,NM_001220778,NM_001291549,NM_001374509,NM_001374510,NM_001374511,NM_001374512,NM_001374513,NM_078467,NR_164655,NR_164656	CDKN1A	cyclin dependent kinase inhibitor 1A	protein_coding	NP_000380.1;NP_001207706.1;NP_001207707.1;NP_001278478.1;NP_001361438.1;NP_001361439.1;NP_001361440.1;NP_001361441.1;NP_001361442.1;NP_510867.1	1784	116899	337.627	324.098	317.045	487.307	486.119	520.726	461.038	467.648	451.757	911.876	912.741	895.532	1380.98	1387.01	1426.95	1296.34	1320.73	1264.36	1.47987	50105.5	0.0408077	13.857	1.1538e-43	9.66885e-42	-1.08227	58362.8	0.031295	-3.64471	0.000267695	0.00221562	15.3024	15.8679	15.7746	15.4865	15.4564	15.4414	15.8094	15.8022	15.839	15.7404	15.7517	15.7321
1052	NM_005195	CEBPD	CCAAT enhancer binding protein delta	protein_coding	NP_005186.2	1835	116898	5.83682	5.2889	3.83262	6.88324	7.0533	5.09658	8.91121	9.94911	12.6977	15.7643	14.8949	10.8257	19.5064	20.1247	13.9662	25.0564	28.0983	35.5379	1.25099	412.114	0.150227	2.15054	0.0315123	0.0650113	1.64784	614.729	0.225002	3.20253	0.00136228	0.00843891	8.51778	8.83826	9.57942	8.81015	8.74367	8.52389	8.93137	8.94981	8.68241	9.11751	9.20729	9.43489
1054	NM_001252296,NM_001806,XM_024451327	CEBPG	CCAAT enhancer binding protein gamma	protein_coding	NP_001239225.1;NP_001797.1;XP_024307095.1	1837	138972	5.75037	5.36242	5.30889	7.5553	6.98611	8.14358	11.0081	10.776	10.3753	15.5308	15.1019	14.9956	21.411	19.933	22.3159	30.9525	30.4336	29.0381	1.34868	1413.77	0.0700663	6.15917	7.31251e-10	6.03369e-09	1.41274	1987.14	0.0589095	8.46215	2.62498e-17	2.27855e-15	10.234	10.6646	11.1846	10.4942	10.4504	10.4387	10.7235	10.6513	10.7523	11.0405	11.0105	10.9944
1070	NM_001297765,NM_001297768,NM_004365	CETN3	centrin 3	protein_coding	NP_001284694.1;NP_001284697.1;NP_004356.2	1868	602907	5.39373	4.80855	4.76989	7.36644	6.78779	7.66293	7.70551	8.27455	8.67014	14.5676	13.5421	13.4731	20.8758	19.3671	20.9988	21.6662	23.369	24.2657	1.37729	807.911	0.0813668	5.67598	1.37899e-08	9.58322e-08	1.14986	1020.21	0.0727677	2.76845	0.00563241	0.0263922	9.40924	9.8702	10.0914	9.64083	9.58514	9.58552	9.84668	9.83124	9.90103	9.94237	9.96475	10.0196
1073	NM_001243645,NM_021914,NM_138638,NR_028130,NR_028131,XM_011536363	CFL2	cofilin 2	protein_coding	NP_001230574.1;NP_068733.1;NP_619579.1;XP_011534665.1	1875	601443	30.4301	28.4398	28.2065	19.0387	19.5088	21.7974	23.1729	21.611	22.7134	82.1867	80.0935	79.6726	53.9537	55.6631	59.7316	65.1571	61.0339	63.5695	-1.4847	5700.36	0.054445	-10.4725	1.15608e-25	3.81197e-24	1.09812	4883.33	0.0493164	2.73819	0.00617792	0.0283989	12.734	12.1637	12.3197	12.6462	12.5671	12.5749	12.2067	12.2074	12.281	12.3504	12.27	12.3214
1075	NM_001114173,NM_001814,NM_148170	CTSC	cathepsin C	protein_coding	NP_001107645.1;NP_001805.4;NP_680475.1	2528	602365	86.7044	72.148	74.804	52.7206	51.6287	50.8499	47.3444	45.5379	46.7217	234.175	203.187	211.293	149.405	147.308	139.344	133.122	128.608	130.763	-1.36041	10166.5	0.0577179	-7.69325	1.43443e-14	1.9953e-13	-1.1501	8168.4	0.040776	-4.94789	7.50214e-07	1.27873e-05	13.5167	13.0723	12.8915	13.4837	13.3373	13.3752	13.1425	13.1139	13.0838	12.9884	12.9602	13.0103
1116	NM_001276	CHI3L1	chitinase 3 like 1	protein_coding	NP_001267.2	1932	601525	0.396937	0.400212	0.301471	0.187268	0.168437	0.276628	0.611284	0.736923	0.608352	1.07206	1.1271	0.851541	0.5307	0.480588	0.758045	1.7188	2.08122	1.70263	-1.76961	29.7584	0.377825	-2.17941	0.0293013	0.0609846	3.06538	44.2427	0.329747	4.90094	9.53809e-07	1.58727e-05	5.24926	4.42503	6.05951	5.35345	5.35805	5.2895	5.20226	5.19101	5.26463	5.47665	5.54494	5.48127
1121	NM_000390,NM_001145414,NM_001320959,NM_001362517,NM_001362518,NM_001362519,XM_017029242,XM_017029246,XM_024452331	CHM	CHM Rab escort protein	protein_coding	NP_000381.1;NP_001138886.1;NP_001307888.1;NP_001349446.1;NP_001349447.1;NP_001349448.1;XP_016884731.1;XP_016884735.1;XP_024308099.1	1940	300390	6.72503	7.55315	7.09113	5.51978	7.0262	6.78235	6.90956	8.04435	7.47376	18.1632	21.2716	20.0297	15.6425	20.0474	18.5857	19.4281	22.7188	20.9173	-1.12865	2058.95	0.0782074	-2.23251	0.0255813	0.0543013	1.14013	2100.18	0.0765626	2.47123	0.0134649	0.0528448	11.0918	10.9184	11.1271	11.0176	11.1271	11.0767	10.8544	11.0562	10.9811	11.0041	11.1396	11.0912
1123	NM_001025201,NM_001206602,NM_001371513,NM_001371514,NM_001822,NR_038133	CHN1	chimerin 1	protein_coding	NP_001020372.2;NP_001193531.1;NP_001358442.1;NP_001358443.1;NP_001813.1	1943	118423	29.9468	23.6922	25.5401	24.6545	21.3558	23.0528	20.0112	16.2435	18.2824	80.8813	66.7233	72.1409	69.8685	60.933	63.1717	56.267	45.8749	51.1681	-1.16146	3357.35	0.0748535	-2.8849	0.00391539	0.0104477	-1.29205	2794.74	0.120509	-3.06748	0.00215871	0.0123938	11.8174	11.6006	11.2521	11.7895	11.6161	11.6997	11.6548	11.4977	11.5359	11.4266	11.2281	11.3454
1129	NM_000739,NM_001006626,NM_001006627,NM_001006628,NM_001006629,NM_001006630,NM_001006631,NM_001006632,NM_001378972,NM_001378973	CHRM2	cholinergic receptor muscarinic 2	protein_coding	NP_000730.1;NP_001006627.1;NP_001006628.1;NP_001006629.1;NP_001006630.1;NP_001006631.1;NP_001006632.1;NP_001006633.1;NP_001365901.1;NP_001365902.1	1951	118493	2.2747	2.59338	2.61366	2.74592	3.00282	2.98042	2.33868	2.51489	2.57408	6.14358	7.3036	7.38259	7.78168	8.56772	8.16726	6.57585	7.10255	7.20426	1.14162	922.638	0.0823813	2.31944	0.0203709	0.0448312	-1.17904	922.227	0.0763514	-3.11205	0.00185793	0.010959	9.74986	9.94293	9.72419	9.70518	9.81492	9.83023	9.85576	9.93115	9.89357	9.70862	9.75783	9.79631
1130	NM_000081,NM_001301365,NR_102436,XM_011544031,XM_011544032,XM_011544033,XM_011544034,XM_011544035,XM_011544036,XM_011544037,XM_011544039,XM_017000150,XM_017000151,XR_001736946,XR_001736947,XR_001736948,XR_002959252	LYST	lysosomal trafficking regulator	protein_coding	NP_000072.2;NP_001288294.1;XP_011542333.1;XP_011542334.1;XP_011542335.1;XP_011542336.1;XP_011542337.1;XP_011542338.1;XP_011542339.1;XP_011542341.1;XP_016855639.1;XP_016855640.1	1968	606897	7.48561	8.68397	8.50697	5.37962	5.94395	6.05079	7.35044	8.4252	6.81904	20.2174	24.4562	24.0289	15.2453	16.9594	16.581	20.6678	23.7944	19.0849	-1.45373	5036.07	0.0670231	-8.05339	8.05313e-16	1.25312e-14	1.31739	4826.31	0.0629496	6.31741	2.65985e-10	9.37415e-09	12.5426	12.0035	12.4217	12.3962	12.5369	12.5331	12.0955	12.2239	12.1372	12.3685	12.4835	12.3324
1145	NM_000080,XM_017024115,XR_001752421	CHRNE	cholinergic receptor nicotinic epsilon subunit	protein_coding	NP_000071.1;XP_016879604.1	1966	100725	0.149784	0.192066	0.260196	0.40784	0.332988	0.517231	0.152862	0.272025	0.220542	0.404542	0.540906	0.734954	1.15578	0.950089	1.41737	0.429815	0.768252	0.617245	2.09671	44.319	0.325052	3.28602	0.00101614	0.00312446	-1.94181	46.1158	0.320469	-2.98749	0.00281274	0.0152009	4.83324	5.91004	4.96523	5.23607	5.29651	5.35295	5.48978	5.42832	5.56131	5.25	5.36302	5.31665
1147	NM_001278,NM_001320928,XM_017015611,XM_017015612,XM_017015613,XR_001747010,XR_001747011	CHUK	component of inhibitor of nuclear factor kappa B kinase complex	protein_coding	NP_001269.3;NP_001307857.1;XP_016871100.1;XP_016871101.1;XP_016871102.1	1974	600664	8.3913	8.0137	7.69299	7.04483	6.99725	7.48197	8.98577	8.53704	8.35981	22.6635	22.5686	21.7297	19.9644	19.9647	20.5029	25.266	24.1103	23.3971	-1.15078	1592.99	0.0646277	-3.13505	0.00171823	0.00502768	1.19935	1652.69	0.0593998	4.41514	1.00943e-05	0.000132042	10.7355	10.5324	10.816	10.7702	10.7285	10.694	10.5903	10.6005	10.6329	10.8016	10.7468	10.7422
1152	NM_001362531,NM_001823,XM_017020952	CKB	creatine kinase B	protein_coding	NP_001349460.1;NP_001814.2;XP_016876441.1	1991	123280	13.537	12.6345	12.8045	15.6873	16.0594	15.4341	11.9052	11.5	13.6402	36.5612	35.582	36.1677	44.4563	45.821	42.2942	33.4748	32.4781	38.1758	1.19512	1171.77	0.0707495	3.63478	0.000278221	0.000964789	-1.28309	1151.09	0.0756651	-4.75278	2.00635e-06	3.1244e-05	10.0605	10.317	9.97719	10.1355	10.0715	10.1032	10.2605	10.2793	10.2177	10.0098	9.9842	10.1221
1164	NM_001827	CKS2	CDC28 protein kinase regulatory subunit 2	protein_coding	NP_001818.1	2000	116901	27.2565	25.4885	25.7478	46.2238	43.3044	48.7415	54.5268	59.1714	59.7062	73.6152	71.7821	72.7276	130.994	123.557	133.567	153.317	167.112	167.104	1.7225	1287.86	0.0696069	11.2705	1.83487e-29	7.55907e-28	1.25015	1859.09	0.0612546	5.25845	1.45273e-07	2.88535e-06	9.8864	10.67	11.0122	10.2393	10.1912	10.2027	10.6734	10.6167	10.6878	10.7995	10.8702	10.8962
1175	NM_001301076,NM_001301078,NM_001301081,NM_004069,NM_021575,XM_011526423,XM_011526424	AP2S1	adaptor related protein complex 2 subunit sigma 1	protein_coding	NP_001288005.1;NP_001288007.1;NP_001288010.1;NP_004060.2;NP_067586.1;XP_011524725.1;XP_011524726.1	565	602242	75.422	64.4527	74.688	67.1903	63.789	67.2189	58.9239	59.6407	65.5159	203.702	181.515	210.965	190.411	182.005	184.2	165.681	168.437	183.364	-1.11814	3199.48	0.0646623	-2.4915	0.0127204	0.0298525	-1.081	2949.05	0.0555444	-2.02309	0.0430641	0.128204	11.7221	11.5606	11.4685	11.733	11.592	11.7269	11.61	11.5617	11.5778	11.475	11.4801	11.5785
1185	NM_001256959,NM_001286,NR_046428	CLCN6	chloride voltage-gated channel 6	protein_coding	NP_001243888.2;NP_001277.2	2024	602726	5.93609	6.77289	6.31491	5.04059	4.8911	5.20696	4.78008	4.67168	4.40034	16.0324	19.0741	17.8372	14.2845	13.9554	14.2687	13.4405	13.1937	12.3155	-1.2845	1855.11	0.0658863	-5.48233	4.19764e-08	2.73045e-07	-1.09829	1574.67	0.0590479	-2.29072	0.0219799	0.0771545	11.0264	10.6657	10.5521	10.855	10.9815	10.9208	10.71	10.6788	10.7034	10.6392	10.6199	10.5875
1191	NM_001831,NR_038335,NR_045494	CLU	clusterin	protein_coding	NP_001822.3	2095	185430	51.0772	51.7935	50.2692	111.017	110.033	121.009	123.432	123.749	124.793	137.951	145.863	141.991	314.611	313.949	331.602	347.062	349.491	349.266	2.18216	13118.1	0.043538	25.8569	2.03366e-147	1.58801e-144	1.08355	19014.5	0.0359062	3.22395	0.00126438	0.00794089	13.0092	14.135	14.2715	13.3863	13.4029	13.3816	14.0647	14.0556	14.1109	14.1425	14.1412	14.168
1195	NM_001162407,NM_004071,NR_027855,NR_027856	CLK1	CDC like kinase 1	protein_coding	NP_001155879.1;NP_004062.2	2068	601951	42.6546	35.5244	38.0262	28.4809	30.6721	30.5091	34.8938	32.2027	34.4109	115.203	100.046	107.409	80.7121	87.5145	83.6042	98.1135	90.9469	96.3081	-1.52655	5332.71	0.0616765	-9.89476	4.38643e-23	1.24553e-21	1.18277	4673.69	0.0449327	5.3895	7.06542e-08	1.53088e-06	12.6539	12.0433	12.3064	12.6162	12.4539	12.5058	12.1265	12.1657	12.1269	12.3096	12.2505	12.3033
1203	NM_001366624,NM_006493	CLN5	CLN5 intracellular trafficking protein	protein_coding	NP_001353553.1;NP_006484.2	2076	608102	8.55662	7.42046	7.69045	6.73237	6.52335	6.40513	6.80186	7.20254	7.43534	23.11	20.8979	21.7226	19.0789	18.6126	17.552	19.1253	20.3414	20.8098	-1.22966	2202.5	0.0657908	-4.53353	5.80066e-06	2.72416e-05	1.08571	2089.07	0.0589159	2.01379	0.0440316	0.130215	11.2468	10.9476	11.0865	11.2567	11.1354	11.1711	11.037	11.0096	10.9633	11.027	11.0728	11.1185
1209	NM_001282175,NM_001282176,NM_001294	CLPTM1	CLPTM1 regulator of GABA type A receptor forward trafficking	protein_coding	NP_001269104.1;NP_001269105.1;NP_001285.1	2087	604783	48.647	50.4214	46.225	57.7514	56.0731	56.6611	49.2323	51.3448	54.0031	131.388	141.999	130.568	163.662	159.989	155.269	138.43	145.008	151.142	1.1477	7543.11	0.0485258	4.0956	4.21071e-05	0.000171452	-1.10697	7782.63	0.0456418	-3.21232	0.00131667	0.00821065	12.7782	12.9768	12.8507	12.8481	12.8871	12.8134	12.9982	12.971	12.9475	12.8336	12.8674	12.9312
1264	NM_001299,NM_001308341,NM_001308342,XM_005259741,XM_017026289,XM_024451361,XM_024451362	CNN1	calponin 1	protein_coding	NP_001290.2;NP_001295270.1;NP_001295271.1;XP_005259798.1;XP_016881778.1;XP_024307129.1;XP_024307130.1	2155	600806	8.81849	8.31435	9.60321	11.9268	11.9996	13.4555	12.6848	15.7711	15.3952	23.8173	23.4153	27.1254	33.7995	34.2375	36.8722	35.6667	44.5406	43.0875	1.36613	938.665	0.0822616	5.47147	4.46309e-08	2.88781e-07	1.16852	1191.69	0.0823232	2.72925	0.00634786	0.0290099	9.63148	10.0824	10.3259	9.80359	9.7678	9.88568	10.0472	10.0505	10.1237	10.0826	10.2628	10.2607
1265	NM_001303499,NM_001303501,NM_004368,NM_201277	CNN2	calponin 2	protein_coding	NP_001290428.1;NP_001290430.1;NP_004359.1;NP_958434.1	2156	602373	75.3037	80.4118	77.988	97.1572	91.2535	97.1452	92.9815	87.0994	88.7361	203.383	226.46	220.286	275.334	260.367	266.207	261.443	245.986	248.352	1.19232	10772	0.0468425	5.41765	6.03867e-08	3.83506e-07	-1.06757	11512	0.0400655	-2.35455	0.0185449	0.0679289	13.2625	13.5163	13.4431	13.2871	13.3523	13.3292	13.5123	13.4537	13.4784	13.45	13.3866	13.4222
1278	NM_000089	COL1A2	collagen type I alpha 2 chain	protein_coding	NP_000080.2	2198	120160	2460.47	2704.29	2695.12	3408.17	3259.11	3700.81	3169.21	3054.3	2995.08	6645.34	7615.96	7612.68	9658.42	9298.96	10141.4	8911.11	8625.95	8382.53	1.28854	892809	0.0508216	7.19656	6.17496e-13	7.28068e-12	-1.12864	961816	0.0375474	-4.64982	3.32219e-06	4.91753e-05	19.5736	19.9393	19.7855	19.6111	19.7031	19.7042	19.9034	19.8616	19.9464	19.8151	19.7777	19.7777
1281	NM_000090	COL3A1	collagen type III alpha 1 chain	protein_coding	NP_000081.2	2201	120180	869.104	946.993	923.693	1094.42	1066.61	1158.48	1045.74	991.92	1004.58	2347.31	2666.97	2609.08	3101.48	3043.28	3174.59	2940.39	2801.38	2811.59	1.18389	321442	0.0450187	5.40953	6.31886e-08	4.00264e-07	-1.09518	338203	0.03359	-3.90485	9.42846e-05	0.000916261	18.1673	18.4108	18.3005	18.1753	18.2603	18.2417	18.3813	18.3572	18.4004	18.3183	18.2662	18.2958
1289	NM_000093,NM_001278074,XM_017014266,XR_001746183	COL5A1	collagen type V alpha 1 chain	protein_coding	NP_000084.3;NP_001265003.1;XP_016869755.1	2209	120215	107.024	127.504	124.572	145.797	145.745	149.298	138.449	136.953	138.065	289.055	359.084	351.869	413.176	415.844	409.122	389.289	386.781	386.412	1.20174	65033.8	0.0593003	4.47082	7.7921e-06	3.58107e-05	-1.07038	69657.8	0.0296972	-3.3039	0.000953482	0.00630214	15.8502	16.1154	16.0381	15.8148	15.9859	15.9679	16.0962	16.096	16.0847	16.0266	16.0149	16.0406
1290	NM_000393,XM_011510573	COL5A2	collagen type V alpha 2 chain	protein_coding	NP_000384.2;XP_011508875.1	2210	120190	190.654	201.264	201.584	212.269	216.976	223.751	214.043	199.386	202.062	514.924	566.81	569.397	601.55	619.083	613.146	601.843	563.105	565.525	1.08502	81737.3	0.0396758	2.96709	0.00300629	0.00826982	-1.0788	83157.3	0.0343527	-3.18547	0.00144521	0.00885131	16.2586	16.3764	16.2878	16.2589	16.2958	16.3151	16.3532	16.3713	16.3655	16.3256	16.2592	16.2887
1292	NM_001849,NM_058174,NM_058175,XM_011529451,XR_937438,XR_937439	COL6A2	collagen type VI alpha 2 chain	protein_coding	NP_001840.3;NP_478054.2;NP_478055.2;XP_011527753.1	2212	120240	544.587	609.474	557.111	510.598	518.612	497.056	448.611	466.846	500.67	1470.84	1716.43	1573.62	1446.98	1479.72	1362.09	1261.4	1318.47	1401.26	-1.15846	107665	0.0506856	-4.18685	2.82852e-05	0.000118313	-1.07194	97817.4	0.0471902	-2.12372	0.0336938	0.106688	16.8184	16.6062	16.5268	16.7079	16.821	16.7748	16.6439	16.6608	16.5846	16.5167	16.538	16.6358
1294	NM_000094,XM_017005688,XM_017005689,XM_017005690,XM_017005691,XM_017005692,XR_001740003,XR_001740004,XR_001740005,XR_001740006,XR_001740007,XR_001740008,XR_001740009	COL7A1	collagen type VII alpha 1 chain	protein_coding	NP_000085.1;XP_016861177.1;XP_016861178.1;XP_016861179.1;XP_016861180.1;XP_016861181.1	2214	120120	23.3423	29.7587	29.4479	23.5121	24.195	23.906	27.461	24.8985	25.9588	63.0437	83.808	83.179	66.631	69.0337	65.5098	77.2144	70.3184	72.6527	-1.19442	13532.7	0.071824	-3.56852	0.000359004	0.00121548	1.09261	13094.7	0.0446013	2.86495	0.0041707	0.0208343	13.8465	13.5904	13.7393	13.652	13.8785	13.8736	13.6424	13.668	13.6131	13.7699	13.6638	13.7248
1306	NM_001855,XM_011518214	COL15A1	collagen type XV alpha 1 chain	protein_coding	NP_001846.3;XP_011516516.1	2192	120325	1.62033	1.69052	1.79336	1.05702	0.960406	1.1345	1.32119	1.35977	1.08487	4.37624	4.76094	5.06557	2.99549	2.74025	3.10888	3.71489	3.84027	3.0363	-1.65082	419.179	0.108159	-6.68624	2.28982e-11	2.25168e-10	1.19323	352.188	0.121249	2.10202	0.0355516	0.110849	9.02805	8.30518	8.58308	8.82175	8.86223	8.91315	8.51259	8.44366	8.52978	8.66362	8.66674	8.51887
1315	NM_001144061,NM_001144062,NM_016451	COPB1	COPI coat complex subunit beta 1	protein_coding	NP_001137533.1;NP_001137534.1;NP_057535.1	2231	600959	79.9293	72.0225	73.3977	60.5209	60.5526	64.7064	67.665	67.0748	66.4799	215.876	202.833	207.32	171.51	172.77	177.315	190.259	189.432	186.062	-1.24065	13452	0.0481674	-6.45865	1.05643e-10	9.61249e-10	1.08199	12680.4	0.034357	3.30908	0.000936045	0.00620881	13.8628	13.5515	13.686	13.8562	13.7649	13.7859	13.5923	13.593	13.622	13.6805	13.6637	13.6729
1316	NM_001160124,NM_001160125,NM_001300,NR_027653	KLF6	Kruppel like factor 6	protein_coding	NP_001153596.1;NP_001153597.1;NP_001291.3	2235	602053	27.0911	28.6086	27.7872	22.6031	21.9229	23.523	25.594	27.7378	24.9108	73.1687	80.5691	78.4881	64.0551	62.5511	64.4603	71.9647	78.3371	69.7195	-1.25575	6730.7	0.0463526	-7.08803	1.36033e-12	1.54558e-11	1.14509	6493.54	0.0441384	4.42827	9.49916e-06	0.000125072	12.8714	12.543	12.7592	12.783	12.8404	12.8179	12.6126	12.5848	12.6155	12.7047	12.7742	12.6947
1326	NM_001244134,NM_001320961,NM_005204,XM_017015708,XM_017015709,XM_017015710,XM_017015711,XM_017015712,XM_017015713,XM_017015714,XM_024447819	MAP3K8	mitogen-activated protein kinase kinase kinase 8	protein_coding	NP_001231063.1;NP_001307890.1;NP_005195.2;XP_016871197.1;XP_016871198.1;XP_016871199.1;XP_016871200.1;XP_016871201.1;XP_016871202.1;XP_016871203.1;XP_024303587.1	6860	191195	1.13543	1.09923	0.898401	0.291386	0.570163	0.314903	1.09933	0.884432	0.861759	3.0666	3.09571	2.53764	0.82576	1.6268	0.862929	3.09108	2.49781	2.41186	-1.93673	153.937	0.167729	-5.68549	1.30441e-08	9.10545e-08	1.71283	144.392	0.177267	4.37974	1.18821e-05	0.000151759	7.66584	6.71153	7.51141	7.4167	7.43019	7.34163	7.03054	7.04058	7.0403	7.3865	7.32827	7.24004
1345	NM_004374,XM_017013020	COX6C	cytochrome c oxidase subunit 6C	protein_coding	NP_004365.1;XP_016868509.1	2285	124090	70.2567	58.977	65.1019	52.6946	55.2274	50.0817	55.6633	56.3145	60.7204	189.752	166.094	183.888	149.331	157.576	137.239	156.513	159.043	169.942	-1.2636	2499.16	0.0705497	-4.78437	1.7152e-06	8.75905e-06	1.0906	2340.97	0.0612705	2.04209	0.0411427	0.12405	11.4464	11.1083	11.2538	11.447	11.2964	11.3924	11.1816	11.2208	11.105	11.2175	11.2156	11.2975
1371	NM_000097,XM_005247125,XR_001740025,XR_001740026,XR_001740027,XR_001740028	CPOX	coproporphyrinogen oxidase	protein_coding	NP_000088.3;XP_005247182.1	2321	612732	8.53832	8.35184	7.80181	8.84839	9.00542	9.9074	12.3054	10.7341	11.3859	23.0606	23.5209	22.0371	25.0755	25.6945	27.1493	34.6002	30.3151	31.8665	1.10885	1413.85	0.0673651	2.21277	0.0269137	0.0567012	1.24154	1690.7	0.063853	4.88828	1.0172e-06	1.6769e-05	10.3891	10.5379	10.8712	10.5371	10.5265	10.4717	10.5715	10.5881	10.6325	10.8336	10.7214	10.7957
1376	NM_000098,NM_001330589	CPT2	carnitine palmitoyltransferase 2	protein_coding	NP_000089.1;NP_001317518.1	2330	600650	4.64074	4.81547	4.94288	6.01744	5.84313	6.59738	5.33795	5.03925	5.10991	12.5339	13.5616	13.9618	17.0528	16.6718	18.0788	15.0091	14.2318	14.3015	1.25023	854.2	0.0791245	4.07205	4.66009e-05	0.000188101	-1.19403	885.105	0.0751688	-3.40357	0.000665121	0.0046718	9.56793	9.89089	9.65649	9.61648	9.65235	9.67626	9.82545	9.79765	9.86818	9.70836	9.65611	9.68363
1384	NM_000755,NM_001257363,NM_001346546,NM_001346547,NM_001346548,NM_001346549,NM_004003,XM_005251708,XM_017014275,XM_024447414	CRAT	carnitine O-acetyltransferase	protein_coding	NP_000746.3;NP_001244292.2;NP_001333475.2;NP_001333476.2;NP_001333477.2;NP_001333478.2;NP_003994.3;XP_005251765.1;XP_016869764.1;XP_024303182.1	2342	600184	20.0583	20.4808	19.8289	16.8463	15.2613	15.9174	12.6804	13.4455	13.9804	54.1743	57.679	56.0092	47.7409	43.5439	43.6186	35.6545	37.9729	39.1279	-1.2897	3003.51	0.0562301	-6.5274	6.69232e-11	6.24823e-10	-1.21717	2423.33	0.0589143	-4.81265	1.48944e-06	2.35861e-05	11.7245	11.3571	11.0938	11.5775	11.6094	11.6005	11.4085	11.3164	11.3616	11.1375	11.1898	11.2365
1386	NM_001256090,NM_001256091,NM_001256092,NM_001256093,NM_001256094,NM_001880,NR_045768,NR_045769,NR_045770,NR_045771,NR_045772,NR_045773,NR_045774	ATF2	activating transcription factor 2	protein_coding	NP_001243019.1;NP_001243020.1;NP_001243021.1;NP_001243022.1;NP_001243023.1;NP_001871.2	784	123811	16.6951	15.3054	16.0223	15.0039	14.9365	15.4628	17.1407	17.4641	16.2261	45.0906	43.104	45.2567	42.5197	42.6172	42.3728	48.196	49.3222	45.4131	-1.07755	3758.38	0.0512152	-2.10408	0.0353715	0.071758	1.10915	3870.87	0.0442038	3.38105	0.000722084	0.00499702	11.9289	11.8208	11.9913	11.9583	11.8913	11.9369	11.864	11.8593	11.8567	11.9579	11.972	11.9236
1388	NM_001136153,NM_004381	ATF6B	activating transcription factor 6 beta	protein_coding	NP_001129625.1;NP_004372.3	2349	600984	35.317	36.4472	34.8794	28.7002	31.0777	34.1477	25.2827	26.1676	25.9885	95.3855	102.645	98.5209	81.3336	88.6718	93.5752	71.0893	73.9026	72.7357	-1.16249	5093.38	0.0558148	-3.89167	9.95567e-05	0.000377546	-1.21582	4354.74	0.0520177	-5.41998	5.96071e-08	1.32208e-06	12.4188	12.2019	11.9402	12.3059	12.3428	12.3057	12.1115	12.1823	12.2359	11.9782	12.0054	12.0165
1389	NM_001310	CREBL2	cAMP responsive element binding protein like 2	protein_coding	NP_001301.1	2350	603476	22.4649	20.0853	20.6362	16.3148	15.1806	15.8014	17.3014	17.9178	17.9113	60.674	56.5651	58.2894	46.2345	43.3138	43.3005	48.6476	50.6033	50.1294	-1.36541	4036.86	0.0568412	-7.90517	2.67573e-15	3.99014e-14	1.11861	3667.14	0.0479091	3.37528	0.000737394	0.00508545	12.1866	11.7365	11.9191	12.1474	12.0511	12.0803	11.8506	11.7866	11.7902	11.8829	11.911	11.9281
1398	NM_005206,NM_016823	CRK	CRK proto-oncogene, adaptor protein	protein_coding	NP_005197.3;NP_058431.2	2362	164762	26.7911	26.0841	26.447	30.0459	30.5434	32.6122	34.1576	35.0402	31.0696	72.3583	73.4593	74.7027	85.147	87.1473	89.3673	96.0436	98.9605	86.9564	1.14607	6273.02	0.0447885	4.39163	1.12506e-05	5.03844e-05	1.07293	7045.61	0.0443807	2.28821	0.0221255	0.077446	12.5132	12.71	12.8325	12.606	12.5904	12.6077	12.7057	12.7175	12.7426	12.7992	12.8204	12.732
1407	NM_004075,XM_017018832,XM_024448844,XM_024448845	CRY1	cryptochrome circadian regulator 1	protein_coding	NP_004066.1;XP_016874321.1;XP_024304612.1;XP_024304613.1	2384	601933	4.10464	4.09224	4.38866	3.34264	2.92194	3.03065	4.10508	3.77352	3.71303	11.086	11.5248	12.3963	9.4727	8.33695	8.3049	11.5426	10.6572	10.3919	-1.37408	630.763	0.091927	-4.98733	6.12184e-07	3.36427e-06	1.24019	604.221	0.0924788	3.35817	0.000784597	0.00534028	9.51237	9.05315	9.38703	9.38557	9.39358	9.45092	9.21848	9.12331	9.12395	9.37569	9.29363	9.30171
1432	NM_001315,NM_139012,NM_139013,NM_139014,XM_006714998,XM_011514310,XM_017010299,XM_017010300,XM_017010301,XM_017010302,XM_017010303,XM_017010304,XR_926065	MAPK14	mitogen-activated protein kinase 14	protein_coding	NP_001306.1;NP_620581.1;NP_620582.1;NP_620583.1;XP_006715061.1;XP_011512612.2;XP_016865788.1;XP_016865789.1;XP_016865790.1;XP_016865791.1;XP_016865792.1;XP_016865793.1	6876	600289	17.5505	15.7497	16.2661	15.9764	15.8016	15.881	17.8475	16.9582	16.5268	47.401	44.355	45.9456	45.2756	45.0854	43.5188	50.1831	47.8932	46.2546	-1.08853	3884.75	0.0533946	-2.29208	0.021901	0.0477034	1.08801	3940.28	0.0441107	2.75893	0.00579909	0.0270022	11.9837	11.861	12.0038	12.0318	11.9426	11.9866	11.901	11.9253	11.902	12.0083	11.9759	11.9652
1438	NM_001161529,NM_001161529_dup1,NM_001161530,NM_001161530_dup1,NM_001161531,NM_001161531_dup1,NM_001161532,NM_001161532_dup1,NM_001379153,NM_001379153_dup1,NM_001379154,NM_001379154_dup1,NM_001379155,NM_001379155_dup1,NM_001379156,NM_001379156_dup1,NM_001379158,NM_001379158_dup1,NM_001379159,NM_001379159_dup1,NM_001379160,NM_001379160_dup1,NM_001379161,NM_001379161_dup1,NM_001379162,NM_001379162_d…	CSF2RA	colony stimulating factor 2 receptor subunit alpha	protein_coding	NP_001155001.1;NP_001155002.1;NP_001155003.1;NP_001155004.1;NP_001366082.1;NP_001366083.1;NP_001366084.1;NP_001366085.1;NP_001366087.1;NP_001366088.1;NP_001366089.1;NP_001366090.1;NP_001366091.1;NP_001366092.1;NP_001366093.1;NP_001366094.1;NP_001366095.1;NP_001366096.1;NP_001366097.1;NP_001366098.1;NP_006131.2;NP_758448.1;NP_758449.1;NP_758450.1;NP_758452.1;XP_011544467.1;XP_011544469.1;XP_011544…	2435	425000	0.423391	0.546214	0.628396	1.32409	1.30371	1.21742	0.992178	0.977142	0.796382	1.14351	1.53828	1.77498	3.75233	3.71977	3.3361	2.78979	2.75964	2.22888	2.24645	102.079	0.211307	5.52582	3.27941e-08	2.17266e-07	-1.37264	124.127	0.190751	-2.39553	0.0165963	0.0623003	5.97162	7.14368	6.71139	6.45594	6.53674	6.55524	6.91902	6.88937	6.81207	6.74983	6.75152	6.6425
1453	NM_001363749,NM_001893,NM_139062,NR_110578,XM_005256336,XR_002957961,XR_243518,XR_430028,XR_933922,XR_933923	CSNK1D	casein kinase 1 delta	protein_coding	NP_001350678.1;NP_001884.2;NP_620693.1;XP_005256393.1	2452	600864	27.4933	28.0989	28.0442	25.3356	25.8492	25.2128	23.8877	23.8242	24.476	74.255	79.1336	79.2143	71.7985	73.7535	69.0907	67.1669	67.2842	68.5026	-1.12167	5841.01	0.0459489	-3.60501	0.00031214	0.00107181	-1.06123	5424.84	0.0422105	-2.03115	0.0422398	0.126378	12.5924	12.4269	12.3617	12.5485	12.5684	12.5696	12.4569	12.4803	12.4299	12.3887	12.3881	12.4243
1454	NM_001894,NM_152221	CSNK1E	casein kinase 1 epsilon	protein_coding	NP_001885.1;NP_689407.1	2453	600863	41.156	42.8492	41.8085	36.731	38.5672	37.5339	41.1029	40.6433	38.9783	111.156	120.674	118.093	104.092	110.041	102.854	115.572	114.785	109.091	-1.14062	6509.18	0.0469977	-4.03878	5.37301e-05	0.000214958	1.06516	6371.95	0.0412639	2.20711	0.0273067	0.0909274	12.7599	12.5704	12.6824	12.7165	12.7605	12.7422	12.6081	12.6519	12.5948	12.6895	12.6758	12.6556
1462	NM_001126336,NM_001164097,NM_001164098,NM_004385	VCAN	versican	protein_coding	NP_001119808.1;NP_001157569.1;NP_001157570.1;NP_004376.2	2464	118661	5.44907	6.22463	6.19775	6.34394	6.52647	6.44926	5.53302	5.55862	5.11539	14.717	17.5301	17.5063	17.9781	18.6215	17.6729	15.5576	15.6986	14.3168	1.13471	3948.8	0.0617007	2.95488	0.0031279	0.00857004	-1.23032	3861.22	0.0495475	-6.03536	1.58613e-09	4.83821e-08	11.8528	12.0358	11.7575	11.8022	11.9319	11.9257	11.9757	12.0415	11.9835	11.8072	11.8516	11.7785
1464	NM_001897	CSPG4	chondroitin sulfate proteoglycan 4	protein_coding	NP_001888.2	2466	601172	20.1689	23.8386	23.0943	27.052	26.8458	28.2234	25.7333	25.8252	25.9253	54.473	67.1353	65.2325	76.6627	76.5972	77.3407	72.3563	72.9353	72.5589	1.1957	11955.1	0.0582199	4.42897	9.46838e-06	4.29175e-05	-1.06385	12814.1	0.0335768	-2.65944	0.00782708	0.0344059	13.4105	13.6686	13.6001	13.4036	13.5598	13.5352	13.6627	13.6555	13.6682	13.5964	13.5963	13.6176
1466	NM_001300965,NM_001321	CSRP2	cysteine and glycine rich protein 2	protein_coding	NP_001287894.1;NP_001312.1	2470	601871	8.43745	7.3525	7.27576	12.253	14.0787	14.1813	16.246	13.977	16.8162	22.7882	20.7065	20.5512	34.7239	40.1698	38.8611	45.68	39.4737	47.0647	1.71607	556.666	0.0996673	7.81713	5.404e-15	7.85409e-14	1.1585	769.812	0.0921165	2.3042	0.0212113	0.0753407	8.67979	9.45788	9.69018	9.04485	8.95151	8.94933	9.32454	9.43686	9.41439	9.53823	9.41244	9.58182
1471	NM_000099,NM_001288614	CST3	cystatin C	protein_coding	NP_000090.1;NP_001275543.1	2475	604312	133.823	134.947	126.117	162.828	152.219	149.549	122.747	123.559	140.603	361.433	380.043	356.231	461.438	434.315	409.81	345.138	348.955	393.516	1.12293	6991.81	0.0534454	3.1297	0.00174985	0.00510803	-1.18906	6906.5	0.0570654	-4.37791	1.19823e-05	0.000152761	12.6855	12.8525	12.6233	12.7193	12.7401	12.6815	12.8717	12.8153	12.7622	12.6164	12.6119	12.7411
1487	NM_001012614,NM_001328,NM_001377186,NM_001377187,NM_001377188,NM_001377189,NM_001377190,NM_001377191,NM_001377192,NM_001377193,XM_005272263,XM_017007764,XM_024453899	CTBP1	C-terminal binding protein 1	protein_coding	NP_001012632.1;NP_001319.1;NP_001364115.1;NP_001364116.1;NP_001364117.1;NP_001364118.1;NP_001364119.1;NP_001364120.1;NP_001364121.1;NP_001364122.1;XP_005272320.1;XP_016863253.1;XP_024309667.1	2494	602618	39.3953	39.8896	38.3044	37.0729	40.5058	32.0649	34.4324	36.0193	39.6724	106.4	112.339	108.195	105.061	115.572	87.8676	96.8163	101.726	111.034	1.07007	8513.23	0.0466976	2.09243	0.0363999	0.0734971	-1.09979	8523.48	0.0429659	-3.194	0.00140316	0.00866546	13.0058	13.1036	12.9868	13.0063	13.0815	13.0373	13.1185	13.0976	13.0889	12.9697	13.0082	13.0598
1489	NM_001142544,NM_001330,NR_165660,XM_011545759,XM_011545760	CTF1	cardiotrophin 1	protein_coding	NP_001136016.1;NP_001321.1;XP_011544061.1;XP_011544062.1	2499	600435	7.89274	7.65314	7.15403	3.77867	4.02718	3.90843	3.17164	2.88176	3.40359	21.317	21.5532	20.2074	10.7084	11.4905	10.7103	8.91795	8.13865	9.52585	-1.95776	574.145	0.0937658	-10.3364	4.82263e-25	1.53707e-23	-1.24564	354.917	0.114349	-2.7712	0.00558493	0.0261872	9.5701	8.60052	8.30387	9.20461	9.19749	9.12536	8.62538	8.65397	8.62915	8.48475	8.41158	8.53425
1490	NM_001901	CCN2	cellular communication network factor 2	protein_coding	NP_001892.2	2500	121009	135.642	129.078	129.991	122.735	110.554	123.081	113.848	105.816	110.367	366.347	363.516	367.175	347.82	315.435	337.279	320.116	298.845	308.892	-1.13299	16997.2	0.0483771	-3.72347	0.000196504	0.000702985	-1.08397	15541.9	0.0444391	-2.61758	0.00885547	0.0379536	14.1403	13.9601	13.8647	14.0775	14.0381	14.049	13.9782	13.8815	13.947	13.888	13.8177	13.874
1513	NM_000396	CTSK	cathepsin K	protein_coding	NP_000387.1	2536	601105	286.513	254.288	260.029	152.094	153.22	153.782	175.374	164.463	170.365	773.826	716.138	734.482	431.018	437.17	421.409	493.113	464.475	476.812	-1.78368	19916.8	0.0489937	-17.0401	4.13798e-65	7.03825e-63	1.10666	15292	0.0374701	3.90201	9.53978e-05	0.000925799	14.6396	13.8046	13.9718	14.5122	14.4045	14.4304	13.9144	13.9209	13.8917	14.0229	13.9612	14.0108
1514	NM_001257971,NM_001257972,NM_001257973,NM_001382757,NM_001382758,NM_001382766,NM_001382767,NM_001382768,NM_001912,NM_145918	CTSL	cathepsin L	protein_coding	NP_001244900.1;NP_001244901.1;NP_001244902.1;NP_001369686.1;NP_001369687.1;NP_001369695.1;NP_001369696.1;NP_001369697.1;NP_001903.1;NP_666023.1	2537	116880	132.931	130.638	132.99	83.1944	83.9954	87.7898	103.4	102.434	93.0532	359.024	367.91	375.644	235.765	239.658	240.571	290.739	289.293	260.434	-1.58142	9994.71	0.0410462	-16.1091	2.20313e-58	3.05223e-56	1.17043	8526.46	0.0420063	5.40481	6.48767e-08	1.41881e-06	13.58	12.9188	13.1669	13.4568	13.455	13.4621	13.0284	13.0306	13.0477	13.2043	13.1942	13.1253
1520	NM_001199739,NM_004079	CTSS	cathepsin S	protein_coding	NP_001186668.1;NP_004070.3	2545	116845	3.35161	2.58403	3.08546	1.0098	0.859962	0.777188	1.94743	2.06884	1.90602	9.05215	7.27726	8.71524	2.86167	2.45367	2.12973	5.47575	5.84282	5.3345	-3.46908	447.426	0.128768	-13.9363	3.81289e-44	3.32496e-42	2.21885	326.702	0.127474	9.02	1.88084e-19	2.06628e-17	9.4409	7.64269	8.81593	9.12321	8.91062	9.06468	8.21447	8.11983	8.04223	8.65502	8.6999	8.65227
1535	NM_000101,XM_011522905	CYBA	cytochrome b-245 alpha chain	protein_coding	NP_000092.2;XP_011521207.1	2577	608508	92.3342	91.6968	98.2072	88.7566	87.1853	91.1915	79.7258	74.2141	80.6711	249.379	258.241	277.398	251.528	248.759	249.893	224.171	209.595	225.78	-1.0919	3908.9	0.0510704	-2.4836	0.0130062	0.0304322	-1.13273	3569.79	0.0483746	-3.71696	0.000201638	0.00173749	11.9945	11.8679	11.709	11.9276	11.9327	11.9925	11.874	11.8623	11.8735	11.7737	11.7083	11.788
1540	NM_001042355,NM_001042412,NM_001378743,NM_001378744,NM_001378745,NM_001378746,NM_001378747,NM_001378748,NM_001378749,NM_001378750,NM_001378751,NM_001378752,NM_001378753,NM_001378754,NM_001378755,NM_015247,NR_166071,XM_011522911,XM_017022978,XM_017022980,XR_933218	CYLD	CYLD lysine 63 deubiquitinase	protein_coding	NP_001035814.1;NP_001035877.1;NP_001365672.1;NP_001365673.1;NP_001365674.1;NP_001365675.1;NP_001365676.1;NP_001365677.1;NP_001365678.1;NP_001365679.1;NP_001365680.1;NP_001365681.1;NP_001365682.1;NP_001365683.1;NP_001365684.1;NP_056062.1;XP_011521213.1;XP_016878467.1;XP_016878469.1	2584	605018	8.78562	8.31478	8.71295	6.69097	6.91621	6.88231	9.48502	9.63101	9.35025	23.7285	23.4165	24.6108	18.9615	19.7335	18.8596	26.6698	27.1999	26.1692	-1.28684	3856.26	0.0506708	-7.18022	6.96018e-13	8.17286e-12	1.3808	4072.86	0.0436792	10.6574	1.61e-26	2.60229e-24	12.0835	11.7196	12.2058	12.0608	12.0223	12.0655	11.8141	11.8492	11.8029	12.1046	12.1171	12.1089
1545	NM_000104	CYP1B1	cytochrome P450 family 1 subfamily B member 1	protein_coding	NP_000095.2	2597	601771	63.9762	66.332	65.1772	82.3685	87.1128	90.5311	95.4685	100.713	95.7375	172.789	186.807	184.101	233.424	248.553	248.083	268.436	284.434	267.947	1.29964	22953.9	0.0426422	8.8671	7.50745e-19	1.5173e-17	1.11855	27882.4	0.0366711	4.4076	1.04523e-05	0.000135967	14.285	14.6632	14.8456	14.39	14.4291	14.4175	14.6133	14.6649	14.667	14.7294	14.7762	14.7469
1600	NM_001353980,NM_001353983,NM_001353985,NM_001353986,NM_001365792,NM_001365793,NM_001365794,NM_001365795,NM_001379461,NM_001379462,NM_021080	DAB1	DAB adaptor protein 1	protein_coding	NP_001340909.1;NP_001340912.1;NP_001340914.1;NP_001340915.1;NP_001352721.1;NP_001352722.1;NP_001352723.1;NP_001352724.1;NP_001366390.1;NP_001366391.1;NP_066566.3	2661	603448	1.19772	1.12004	1.23785	0.78858	0.862915	0.844007	0.560757	0.4952	0.579428	3.23484	3.15431	3.49645	2.23476	2.46209	2.31284	1.57672	1.39854	1.62168	-1.48344	329.257	0.115941	-4.90721	9.23802e-07	4.93317e-06	-1.54486	221.732	0.141116	-4.44652	8.72732e-06	0.000116326	8.61926	8.05134	7.4456	8.29516	8.27321	8.3298	7.98619	8.04208	8.01796	7.78353	7.68728	7.7609
1603	NM_001344	DAD1	defender against cell death 1	protein_coding	NP_001335.1	2664	600243	146.267	123.893	127.661	151.719	156.638	161.262	142.502	147.453	147.235	395.044	348.913	360.595	429.956	446.925	441.908	400.685	416.436	412.077	1.15437	5734.51	0.0590061	3.50985	0.000448354	0.00148923	-1.07795	6007.62	0.0402899	-2.68785	0.0071914	0.0321441	12.3784	12.5851	12.4972	12.5216	12.3796	12.4103	12.5494	12.5784	12.5718	12.4723	12.4997	12.516
1605	NM_001165928,NM_001177634,NM_001177635,NM_001177636,NM_001177637,NM_001177638,NM_001177639,NM_001177640,NM_001177641,NM_001177642,NM_001177643,NM_001177644,NM_004393	DAG1	dystroglycan 1	protein_coding	NP_001159400.2;NP_001171105.1;NP_001171106.1;NP_001171107.1;NP_001171108.1;NP_001171109.1;NP_001171110.1;NP_001171111.1;NP_001171112.1;NP_001171113.1;NP_001171114.1;NP_001171115.1;NP_004384.5	2666	128239	24.8048	26.2256	25.3203	23.4964	21.5366	24.159	20.1523	18.9571	19.2298	66.9937	73.8578	71.5201	66.5865	61.4489	66.2029	56.6637	53.5385	53.8197	-1.12972	7911.81	0.0521095	-3.37676	0.000733449	0.00232514	-1.19154	6932.7	0.0450733	-5.6093	2.03147e-08	4.97675e-07	13.0351	12.8591	12.6275	12.9187	13.0006	12.9658	12.8882	12.8009	12.8514	12.7176	12.6592	12.6847
1606	NM_001345,NM_001351033,NM_001351034,NM_001351035,NM_001351036,NM_001351037,NM_001351038,NM_001351039,NM_001351040,NM_201444,NM_201445,NM_201554,NR_147026,NR_147027,XM_005268689,XM_011537993,XM_011537995,XM_017018900,XM_017018901,XM_017018902,XM_017018903,XM_017018904,XM_017018905,XM_017018906,XM_017018907,XM_017018908,XR_001748602,XR_002957293,XR_002957294,XR_002957295,XR_002957296	DGKA	diacylglycerol kinase alpha	protein_coding	NP_001336.2;NP_001337962.1;NP_001337963.1;NP_001337964.1;NP_001337965.1;NP_001337966.1;NP_001337967.1;NP_001337968.1;NP_001337969.1;NP_958852.1;NP_958853.1;NP_963848.1;XP_005268746.1;XP_011536295.1;XP_011536297.1;XP_016874389.1;XP_016874390.1;XP_016874391.1;XP_016874392.1;XP_016874393.1;XP_016874394.1;XP_016874395.1;XP_016874396.1;XP_016874397.1	2849	125855	24.0423	22.8819	22.1041	26.6384	25.0991	29.3231	23.6828	23.0495	22.6461	64.9344	64.4411	62.4356	75.4905	71.6135	80.3542	66.5907	65.0964	63.381	1.12701	4029.4	0.0573121	3.00979	0.00261426	0.00731321	-1.15303	4044.28	0.0499241	-4.11483	3.87461e-05	0.00042834	11.8878	12.0598	11.8755	11.9557	11.9146	11.8897	12.0334	11.9675	12.0742	11.9167	11.8838	11.8872
1611	NM_001291963,NM_004394	DAP	death associated protein	protein_coding	NP_001278892.1;NP_004385.1	2672	600954	83.6566	83.773	82.2522	70.7627	63.947	71.2841	60.3811	61.0531	59.8334	225.943	235.926	232.331	200.535	182.455	195.34	169.778	172.426	167.46	-1.24008	10126.6	0.0484854	-6.40272	1.52629e-10	1.35645e-09	-1.14046	8607.07	0.0428301	-4.4272	9.54654e-06	0.000125579	13.4528	13.1422	12.9735	13.3554	13.3639	13.351	13.196	13.1014	13.1664	13.0291	13.037	13.038
1612	NM_001288729,NM_001288730,NM_001288731,NM_004938,XM_005251757,XM_017014360	DAPK1	death associated protein kinase 1	protein_coding	NP_001275658.1;NP_001275659.1;NP_001275660.1;NP_004929.2;XP_005251814.1;XP_016869849.1	2674	600831	2.54414	2.77385	2.83171	3.10042	3.07765	3.40629	2.92459	2.89292	2.9124	6.8713	7.81186	7.99851	8.78628	8.78124	9.33426	8.22331	8.17019	8.15113	1.15227	994.111	0.0762857	2.68035	0.00735443	0.0182918	-1.11255	1025.63	0.0691537	-2.22503	0.0260795	0.0877344	9.8507	10.0565	9.92319	9.82127	9.90658	9.90546	9.97704	9.98376	10.0271	9.907	9.89757	9.90912
1613	NM_001348,NM_001375658	DAPK3	death associated protein kinase 3	protein_coding	NP_001339.1;NP_001362587.1	2676	603289	16.8724	20.3862	19.9924	14.8705	15.6727	14.8322	16.5613	18.5418	19.0371	45.5695	57.4125	56.4709	42.1415	44.7179	40.6447	46.5667	52.3658	53.2803	-1.29093	2191.04	0.0735609	-5.00829	5.49169e-07	3.03839e-06	1.19268	2127.42	0.063311	4.01523	5.93875e-05	0.00061814	11.2695	10.902	11.1758	11.1026	11.2768	11.2621	10.9859	11.0296	10.9544	11.0648	11.1604	11.1961
1615	NM_001293312,NM_001349	DARS1	aspartyl-tRNA synthetase 1	protein_coding	NP_001280241.1;NP_001340.2	2678	603084	24.5472	24.8143	22.9337	18.6194	19.0637	19.9931	22.3659	21.3495	22.692	66.2979	69.8832	64.779	52.7656	54.3931	54.7872	62.888	60.2951	63.5095	-1.28222	3902.16	0.051582	-6.95297	3.57675e-12	3.90375e-11	1.14719	3724.31	0.0473315	4.18537	2.847e-05	0.00032842	12.0983	11.7396	11.9583	12.053	12.0701	12.0021	11.7991	11.82	11.83	11.9423	11.8972	11.9698
1642	NM_001923	DDB1	damage specific DNA binding protein 1	protein_coding	NP_001914.3	2717	600045	79.1047	73.9991	73.1472	63.755	61.5225	64.9403	60.6746	59.6271	57.4965	213.649	208.4	206.613	180.675	175.538	177.956	170.603	168.399	160.919	-1.21649	17119.4	0.0441151	-6.40884	1.4663e-10	1.30855e-09	-1.07441	15128.9	0.0344522	-3.00561	0.0026505	0.0145364	14.1979	13.915	13.8324	14.1683	14.113	14.1065	13.9624	13.9298	13.9461	13.897	13.8779	13.8626
1643	NM_000107,NM_001300734,XR_242780	DDB2	damage specific DNA binding protein 2	protein_coding	NP_000098.1;NP_001287663.1	2718	600811	26.3691	25.7816	25.0327	18.8407	17.9144	18.1762	15.7446	15.9701	14.8185	71.2187	72.6073	70.7078	53.3927	51.1137	49.8084	44.2703	45.1026	41.4735	-1.48311	2267.75	0.057113	-9.95619	2.36982e-23	6.83072e-22	-1.17711	1713.71	0.0577706	-4.07218	4.65754e-05	0.000498658	11.4038	10.8346	10.6209	11.2527	11.2242	11.2134	10.897	10.8795	10.8455	10.7526	10.7367	10.7096
1645	NM_001353,XM_017015791	AKR1C1	aldo-keto reductase family 1 member C1	protein_coding	NP_001344.2;XP_016871280.1	384	600449	17.239	13.0743	15.724	12.5272	12.2752	14.6811	18.3177	19.5311	17.9945	46.5598	36.8205	44.4144	35.501	35.024	40.2307	51.5054	55.1596	50.3624	-1.2075	5298.97	0.0741205	-3.67008	0.000242472	0.000850435	1.42874	5913.71	0.0442541	11.6315	2.85024e-31	5.49042e-29	12.5012	12.2289	12.7644	12.6321	12.3967	12.5471	12.3526	12.3296	12.3956	12.6669	12.7125	12.6581
1649	NM_001195053,NM_001195054,NM_001195055,NM_001195056,NM_001195057,NM_004083	DDIT3	DNA damage inducible transcript 3	protein_coding	NP_001181982.1;NP_001181983.1;NP_001181984.1;NP_001181985.1;NP_001181986.1;NP_004074.2	2726	126337	19.5433	18.0627	18.0702	22.4508	26.3245	25.063	30.9683	35.5754	28.403	52.7833	50.8692	51.0413	63.6233	75.1098	68.6803	87.0759	100.472	79.4932	1.27979	1198.65	0.0758949	4.68953	2.73832e-06	1.35489e-05	1.28272	1558.07	0.080034	4.48824	7.1815e-06	9.84272e-05	10.0382	10.3942	10.7737	10.2591	10.201	10.2054	10.3578	10.4892	10.4277	10.6185	10.7463	10.5504
1650	NM_005216	DDOST	dolichyl-diphosphooligosaccharide--protein glycosyltransferase non-catalytic subunit	protein_coding	NP_005207.3	2728	602202	122.517	119.617	119.828	113.418	108.843	119.459	106.455	103.166	103.595	330.898	336.872	338.467	321.415	310.554	327.353	299.327	291.362	289.938	-1.08377	13216.5	0.0425733	-2.72605	0.00640972	0.0162025	-1.09515	12310.3	0.0368884	-3.55467	0.000378458	0.0029566	13.747	13.6308	13.5206	13.7206	13.7055	13.7114	13.6438	13.606	13.6581	13.5655	13.5338	13.5551
1653	NM_004939	DDX1	DEAD-box helicase 1	protein_coding	NP_004930.1	2734	601257	57.6338	51.2659	54.7033	49.7254	49.4206	54.5298	57.6644	53.3112	54.9029	155.66	144.378	154.516	140.917	141.008	149.428	162.14	150.561	153.66	-1.08943	7625.76	0.0525795	-2.35027	0.01876	0.0418117	1.07557	7685.19	0.0435555	2.41296	0.0158237	0.0600088	12.9572	12.8335	12.9595	12.9986	12.8987	12.962	12.8586	12.853	12.9092	12.973	12.898	12.9426
1654	NM_001193416,NM_001193417,NM_001356,NM_001363819,NR_126093,NR_126094,XM_011543892,XM_017029313	DDX3X	DEAD-box helicase 3 X-linked	protein_coding	NP_001180345.1;NP_001180346.1;NP_001347.3;NP_001350748.1;XP_011542194.1;XP_016884802.1	2745	300160	66.8684	60.7062	63.6844	48.2011	46.6426	51.4808	55.3085	54.9675	50.1189	180.601	170.964	179.884	136.597	133.082	141.073	155.515	155.239	140.271	-1.31693	18177.9	0.0428052	-9.27881	1.71383e-20	3.98401e-19	1.15481	17151.5	0.0351369	5.91007	3.41952e-09	9.93498e-08	14.3349	13.9377	14.1662	14.2848	14.2413	14.2851	14.0128	13.9953	14.0375	14.1515	14.1587	14.1233
1655	NM_001320595,NM_001320596,NM_001320597,NM_004396	DDX5	DEAD-box helicase 5	protein_coding	NP_001307524.1;NP_001307525.1;NP_001307526.1;NP_004387.1	2746	180630	171.095	161.428	162.637	138.785	138.931	146.703	168.098	167.869	153.496	462.1	454.621	459.387	393.304	396.402	402.011	472.654	474.095	429.601	-1.19229	32956.5	0.039907	-6.35824	2.04084e-10	1.78876e-09	1.14712	32746.9	0.037021	5.34881	8.8532e-08	1.86927e-06	15.1296	14.8758	15.0947	15.1307	15.0874	15.0985	14.9352	14.9372	14.9545	15.09	15.0865	15.02
1657	NM_001290321,NM_001290322,NM_001349239,NM_001349240,NM_005509,XM_005271909,XM_005271910,XM_005271912,XM_011543212,XM_011543213,XM_011543214,XM_011543215,XM_017009143,XM_017009144,XM_017009145,XM_017009146,XM_017009147,XM_017009148,XR_001742026,XR_001742027,XR_948239	DMXL1	Dmx like 1	protein_coding	NP_001277250.1;NP_001277251.1;NP_001336168.1;NP_001336169.1;NP_005500.4;XP_005271966.1;XP_005271967.1;XP_005271969.1;XP_011541514.1;XP_011541515.1;XP_011541516.1;XP_011541517.1;XP_016864632.1;XP_016864633.1;XP_016864634.1;XP_016864635.1;XP_016864636.1;XP_016864637.1	2937	605671	4.48796	4.70088	4.7853	3.5605	4.35099	4.06279	4.4824	4.73199	4.41303	12.1212	13.2389	13.5167	10.0901	12.4144	11.1333	12.6035	13.3641	12.3511	-1.19237	2898.77	0.0667206	-3.80436	0.000142171	0.000523211	1.13212	2860.68	0.0609345	2.93803	0.00330301	0.0173504	11.6222	11.3692	11.5686	11.5376	11.5945	11.6182	11.3529	11.5092	11.4087	11.53	11.5584	11.5118
1676	NM_004401,NM_213566	DFFA	DNA fragmentation factor subunit alpha	protein_coding	NP_004392.1;NP_998731.1	2772	601882	11.2373	11.3814	12.0335	14.4417	14.1871	15.2746	13.837	13.6978	12.7985	30.35	32.0528	33.9901	40.9263	40.4791	41.857	38.9065	38.6854	35.8199	1.27578	4300.22	0.0508906	6.90456	5.03592e-12	5.407e-11	-1.09449	4681.35	0.0441317	-2.95152	0.00316215	0.0167544	11.8837	12.2353	12.1264	11.9691	11.9916	12.0364	12.2198	12.1941	12.2316	12.1581	12.14	12.0971
1717	NM_001163817,NM_001360,XM_011544777	DHCR7	7-dehydrocholesterol reductase	protein_coding	NP_001157289.1;NP_001351.2;XP_011543079.1	2860	602858	27.4863	25.8332	25.9855	22.8111	21.4669	23.1706	18.5357	17.2232	17.3544	74.2359	72.7527	73.399	64.6444	61.25	63.4944	52.1183	48.6418	48.571	-1.20323	3822.97	0.0519697	-5.13598	2.80684e-07	1.62353e-06	-1.26955	3147.1	0.0500111	-6.88486	5.78458e-12	2.6496e-10	12.028	11.7606	11.4379	11.9003	11.8531	11.8586	11.7216	11.6639	11.7059	11.519	11.4515	11.4757
1718	NM_014762	DHCR24	24-dehydrocholesterol reductase	protein_coding	NP_055577.1	2859	606418	35.3089	32.2256	32.1519	25.98	21.7547	24.1961	20.6115	16.8521	17.7192	95.3636	90.7554	90.8168	73.6248	62.0711	66.3047	57.955	47.5936	49.5919	-1.41666	7041.53	0.0628325	-7.9973	1.27177e-15	1.94374e-14	-1.30929	5212.78	0.114658	-3.39079	0.000696922	0.00486358	13.0113	12.5084	12.1406	12.8543	12.7742	12.7765	12.5583	12.3953	12.4591	12.3267	12.1456	12.2063
1727	NM_000398,NM_001129819,NM_001171660,NM_001171661,NM_007326	CYB5R3	cytochrome b5 reductase 3	protein_coding	NP_000389.1;NP_001123291.1;NP_001165131.1;NP_001165132.1;NP_015565.1	2873	613213	177.656	181.204	174.808	142.79	141.09	140.46	119.508	120.236	127.974	479.821	510.316	493.767	404.652	402.561	384.904	336.031	339.57	358.169	-1.28513	27101.1	0.0407408	-8.88338	6.48579e-19	1.31701e-17	-1.159	22412.8	0.0406969	-5.23078	1.68799e-07	3.32444e-06	14.8957	14.5338	14.3416	14.7806	14.8055	14.7758	14.5706	14.5595	14.5232	14.3882	14.391	14.4647
1729	NM_001079812,NM_001314007,NM_005219,XM_024454384,XM_024454385,XM_024454386,XM_024454387	DIAPH1	diaphanous related formin 1	protein_coding	NP_001073280.1;NP_001300936.1;NP_005210.3;XP_024310152.1;XP_024310153.1;XP_024310154.1;XP_024310155.1	2876	602121	16.3415	16.2492	16.1477	14.2768	13.058	13.4005	12.8786	12.7671	12.3311	44.1357	45.7617	45.6112	40.459	37.2573	36.7213	36.2116	36.0568	34.5117	-1.2224	4978.42	0.0520578	-5.56527	2.61753e-08	1.75582e-07	-1.0783	4380.35	0.0479263	-2.26939	0.0232448	0.0804697	12.4192	12.1291	12.0417	12.34	12.3407	12.3413	12.2109	12.1301	12.1219	12.097	12.087	12.0742
1730	NM_006729,NM_007309	DIAPH2	diaphanous related formin 2	protein_coding	NP_006720.1;NP_009293.1	2877	300108	1.83213	2.2221	2.16147	1.52055	1.9166	1.65232	1.66339	2.04301	2.01984	4.94828	6.25798	6.10532	4.30907	5.46848	4.52785	4.67708	5.76987	5.65305	-1.31425	874.615	0.0904788	-4.35726	1.31699e-05	5.83259e-05	1.19364	841.406	0.0841132	3.03605	0.00239697	0.0134629	9.95551	9.56286	9.83828	9.77764	9.91899	9.91443	9.62964	9.71857	9.58363	9.75843	9.84148	9.762
1759	NM_001005336,NM_001288737,NM_001288738,NM_001288739,NM_001374269,NM_004408	DNM1	dynamin 1	protein_coding	NP_001005336.1;NP_001275666.1;NP_001275667.1;NP_001275668.1;NP_001361198.1;NP_004399.2	2972	602377	20.8714	21.8592	21.0078	19.1263	18.8934	18.2908	16.3923	14.9734	14.5523	56.3703	61.5609	59.339	54.2021	53.907	50.1224	46.0914	42.2877	40.7284	-1.15852	4310.03	0.0534695	-3.97013	7.18338e-05	0.000280845	-1.21436	3694.92	0.0510049	-5.49343	3.94193e-08	9.04265e-07	12.1757	11.9634	11.7049	12.0751	12.1412	12.091	11.9967	11.9808	11.9208	11.8373	11.7618	11.7775
1767	NM_001369,XM_005248262,XM_017009177,XM_017009178,XM_017009179,XM_017009180,XM_017009181,XM_017009182,XM_017009183,XM_017009184,XM_017009185,XM_017009186,XM_017009187,XM_017009188,XM_024454388,XM_024454389,XR_001742034,XR_001742035	DNAH5	dynein axonemal heavy chain 5	protein_coding	NP_001360.1;XP_005248319.2;XP_016864666.1;XP_016864667.1;XP_016864668.1;XP_016864669.1;XP_016864670.1;XP_016864671.1;XP_016864672.1;XP_016864673.1;XP_016864674.1;XP_016864675.1;XP_016864676.1;XP_016864677.1;XP_024310156.1;XP_024310157.1	2950	603335	0.095334	0.105909	0.1219	0.090536	0.070008	0.06818	0.131244	0.128477	0.102717	0.257483	0.298267	0.34432	0.256569	0.19975	0.186833	0.369032	0.362844	0.287481	-1.42975	94.8791	0.213146	-2.41976	0.0155308	0.0354038	1.50535	99.4332	0.213578	2.76291	0.00572878	0.0267635	6.80321	6.28687	6.90278	6.58414	6.64337	6.68399	6.53799	6.4644	6.43444	6.70131	6.6914	6.59076
1774	NM_001009932,NM_001009933,NM_001009934,NM_001303620,NM_006730,XM_005277829,XM_011531122,XM_017029332	DNASE1L1	deoxyribonuclease 1 like 1	protein_coding	NP_001009932.1;NP_001009933.1;NP_001009934.1;NP_001290549.1;NP_006721.1;XP_005277886.1;XP_011529424.1;XP_016884821.1	2957	300081	16.3179	16.12	15.9469	20.0859	19.8916	19.6235	18.3143	17.188	17.7257	44.072	45.3978	45.044	56.9216	56.7553	53.7743	51.4957	48.5423	49.6101	1.16271	2892.19	0.0529389	4.10835	3.98501e-05	0.00016288	-1.12388	2981.52	0.0497301	-3.3881	0.000703779	0.00490413	11.3851	11.6026	11.4554	11.4241	11.4484	11.4316	11.5865	11.578	11.5362	11.4829	11.4267	11.4729
1775	NM_001301680,NM_001374	DNASE1L2	deoxyribonuclease 1 like 2	protein_coding	NP_001288609.1;NP_001365.1	2958	602622	0.115657	0.21088	0.156925	0.663203	0.529198	0.74327	0.124562	0.55342	0.358563	0.312372	0.593891	0.443254	1.87945	1.50992	2.03678	0.35024	1.56297	1.00354	3.68184	31.7786	0.3883	4.84272	1.28071e-06	6.6792e-06	-1.81641	39.234	0.392703	-2.19273	0.0283271	NA	3.75576	5.64527	4.79182	4.85055	4.91162	4.87835	5.14322	5.08569	5.17153	4.85809	5.09184	4.99125
1777	NM_001375	DNASE2	deoxyribonuclease 2, lysosomal	protein_coding	NP_001366.1	2960	126350	17.1758	18.5844	18.9816	15.4184	15.6051	15.1414	14.1548	14.1837	13.9545	46.3891	52.3383	53.6158	43.6942	44.525	41.492	39.8002	40.0575	39.0555	-1.21341	1894.55	0.0643281	-4.33817	1.43676e-05	6.32388e-05	-1.09619	1661.04	0.0579131	-2.28787	0.0221449	0.0774632	11.0201	10.7417	10.6301	10.8794	10.9566	10.98	10.7792	10.7894	10.732	10.6862	10.6849	10.6877
1778	NM_001376	DYNC1H1	dynein cytoplasmic 1 heavy chain 1	protein_coding	NP_001367.2	2961	600112	45.9149	50.3221	51.1512	45.6008	43.6401	45.2389	42.3076	43.0837	39.9887	124.009	141.72	144.483	129.228	124.515	123.968	118.96	121.677	111.919	-1.12125	54413.1	0.0495438	-3.33244	0.000860874	0.00269625	-1.07733	50181.1	0.0348749	-3.08123	0.00206147	0.0119392	15.8118	15.6468	15.5602	15.7098	15.8022	15.8218	15.6979	15.6574	15.6572	15.6087	15.6219	15.572
1783	NM_001286157,NM_001323955,NM_006141,NR_136658,XM_017023008	DYNC1LI2	dynein cytoplasmic 1 light intermediate chain 2	protein_coding	NP_001273086.1;NP_001310884.1;NP_006132.1;XP_016878497.1	2966	611406	48.1983	50.6977	50.6292	56.8074	55.8097	62.572	63.8781	66.1203	61.3027	130.176	142.777	143.008	160.987	159.238	171.466	179.611	186.737	171.572	1.14481	13605.4	0.0475551	4.10273	4.08302e-05	0.00016653	1.08859	15387.9	0.0399487	3.06534	0.0021742	0.0124637	13.631	13.8262	13.9694	13.6955	13.7494	13.7518	13.8399	13.823	13.8944	13.9268	13.9557	13.9035
1793	NM_001290223,NM_001377543,NM_001377544,NM_001377546,NM_001377547,NM_001377548,NM_001377550,NM_001377553,NM_001377554,NM_001377556,NM_001377558,NM_001377560,NM_001377561,NM_001380,XM_011539422,XM_011539424,XM_017015813,XM_017015814,XM_017015817,XM_024447859	DOCK1	dedicator of cytokinesis 1	protein_coding	NP_001277152.2;NP_001364472.1;NP_001364473.1;NP_001364475.1;NP_001364476.1;NP_001364477.1;NP_001364479.1;NP_001364482.1;NP_001364483.1;NP_001364485.1;NP_001364487.1;NP_001364489.1;NP_001364490.1;NP_001371.2;XP_011537724.1;XP_011537726.1;XP_016871302.1;XP_016871303.1;XP_016871306.1;XP_024303627.1	2987	601403	19.2098	20.3006	20.3412	16.853	16.0543	17.5772	16.415	16.1757	15.353	51.8826	57.1714	57.456	47.7597	45.8065	48.1668	46.1552	45.6833	42.9695	-1.21498	7237.25	0.048415	-5.80263	6.52815e-09	4.76613e-08	-1.0583	6448.07	0.0410085	-1.99351	0.0462058	0.135031	12.9548	12.674	12.6134	12.8498	12.9086	12.9147	12.7241	12.6803	12.7281	12.677	12.6628	12.635
1798	NM_001382,XM_005271422,XM_011542648,XM_017017293,XM_017017294,XM_017017295,XR_001747785,XR_947801	DPAGT1	dolichyl-phosphate N-acetylglucosaminephosphotransferase 1	protein_coding	NP_001373.2;XP_005271479.1;XP_011540950.1;XP_016872782.1;XP_016872783.1;XP_016872784.1	2995	191350	15.8231	14.6903	14.179	23.861	23.1335	23.9311	21.4269	21.0055	21.2202	42.7357	41.3715	40.0502	67.6197	66.005	65.5786	60.2478	59.3237	59.3904	1.57085	2136.75	0.0615186	10.5911	3.27864e-26	1.12199e-24	-1.11996	2506.91	0.0504205	-3.24171	0.00118814	0.00757369	10.6996	11.3501	11.2079	10.9548	10.8912	10.865	11.3185	11.2894	11.2733	11.2064	11.1701	11.1969
1803	NM_001379604,NM_001379605,NM_001379606,NM_001935,NR_166822,NR_166823,NR_166824,NR_166825	DPP4	dipeptidyl peptidase 4	protein_coding	NP_001366533.1;NP_001366534.1;NP_001366535.1;NP_001926.2	3009	102720	33.5778	33.4211	33.8706	20.3908	19.4027	20.7105	25.0079	23.7172	22.8676	90.6882	94.1223	95.6715	57.7854	55.3603	56.7531	70.3167	66.9821	64.0011	-1.70801	5588.42	0.0465147	-16.6038	6.54329e-62	1.00363e-59	1.17916	4563.19	0.0454712	5.22879	1.70622e-07	3.35095e-06	12.7834	12.0109	12.2702	12.6241	12.6283	12.6462	12.1646	12.1198	12.1445	12.3263	12.2752	12.2605
1809	NM_001197294,NM_001387,XM_011537574	DPYSL3	dihydropyrimidinase like 3	protein_coding	NP_001184223.1;NP_001378.1;XP_011535876.1	3015	601168	41.3803	41.4929	41.2829	37.0082	34.6937	37.5912	34.7894	31.1214	30.6632	111.761	116.854	116.608	104.878	98.989	103.011	97.82	87.893	85.819	-1.1564	12025.7	0.0433427	-4.83676	1.31974e-06	6.86817e-06	-1.13629	10637.9	0.0467725	-3.94109	8.11107e-05	0.000806632	13.6549	13.4452	13.2821	13.5745	13.5831	13.5931	13.4714	13.4143	13.454	13.3946	13.2952	13.2944
1810	NM_001938	DR1	down-regulator of transcription 1	protein_coding	NP_001929.1	3017	601482	9.08302	8.95648	9.04543	9.80137	9.45598	10.2808	10.9386	10.8563	10.6462	24.5317	25.2237	25.5499	27.7761	26.98	28.1725	30.7568	30.6605	29.7963	1.0658	5542.96	0.0460583	1.99605	0.045929	0.0898498	1.09397	6075.32	0.0393841	3.28983	0.00100249	0.00657206	12.3898	12.4816	12.6322	12.4476	12.4418	12.4548	12.5105	12.4781	12.5208	12.59	12.5797	12.5797
1822	NM_001007026,NM_001940	ATN1	atrophin 1	protein_coding	NP_001007027.1;NP_001931.2	3033	607462	37.8217	40.1483	37.5408	50.2323	49.8027	47.8275	46.168	46.6968	44.6411	102.15	113.068	106.038	142.353	142.098	131.062	129.814	131.881	124.94	1.25246	11964.9	0.0491367	6.60948	3.85673e-11	3.72218e-10	-1.08049	12997.3	0.0401133	-2.78418	0.00536639	0.0253484	13.375	13.6998	13.6091	13.455	13.5147	13.4587	13.7074	13.6993	13.6288	13.6093	13.6163	13.5927
1827	NM_001285389,NM_001285391,NM_001285392,NM_001285393,NM_001331016,NM_004414,NM_203417,NM_203418,XM_005260929,XM_017028282,XM_017028283	RCAN1	regulator of calcineurin 1	protein_coding	NP_001272318.1;NP_001272320.2;NP_001272321.1;NP_001272322.1;NP_001317945.1;NP_004405.3;NP_981962.1;NP_981963.1;XP_005260986.1;XP_016883771.1;XP_016883772.1	3040	602917	19.7162	17.7718	16.8632	14.7683	14.0102	14.5245	20.8153	18.6272	18.9051	53.2501	50.0499	47.6321	41.8519	39.9743	39.8016	58.528	52.6068	52.9111	-1.26771	2197.39	0.0660106	-5.1844	2.16711e-07	1.27846e-06	1.33869	2299.12	0.0568611	7.40084	1.3533e-13	7.49217e-12	11.2631	10.9197	11.3625	11.2972	11.205	11.1669	11.0446	10.9995	10.9958	11.3223	11.225	11.2595
1837	NM_001128175,NM_001198938,NM_001198939,NM_001198940,NM_001198941,NM_001198942,NM_001198943,NM_001198944,NM_001198945,NM_001390,NM_001391,NM_001392,NM_032975,NM_032978,NM_032979,NM_032980,NM_032981,XM_005258221,XM_011525853,XM_017025575,XM_017025576,XM_017025577,XM_017025578,XM_017025579,XM_017025580,XM_017025581,XM_017025582,XM_017025584,XM_017025585,XM_017025586,XM_017025587,XM_017025588,XM_0170…	DTNA	dystrobrevin alpha	protein_coding	NP_001121647.1;NP_001185867.1;NP_001185868.1;NP_001185869.1;NP_001185870.1;NP_001185871.1;NP_001185872.1;NP_001185873.1;NP_001185874.1;NP_001381.2;NP_001382.2;NP_001383.2;NP_116757.2;NP_116760.2;NP_116761.2;NP_116762.2;NP_116763.1;XP_005258278.1;XP_011524155.1;XP_016881064.1;XP_016881065.1;XP_016881066.1;XP_016881067.1;XP_016881068.1;XP_016881069.1;XP_016881070.1;XP_016881071.1;XP_016881073.1;XP_…	3057	601239	1.41488	1.59825	1.2214	0.887217	0.961903	1.11895	1.1076	1.31811	1.13813	3.82137	4.50107	3.44998	2.51429	2.74453	3.06626	3.11432	3.72261	3.18537	-1.45211	270.503	0.126242	-4.26282	2.01862e-05	8.68686e-05	1.23782	250.387	0.132654	2.32037	0.0203207	0.0730256	8.32314	7.78619	8.1128	8.2003	8.19493	8.2074	7.91187	7.96837	7.97911	8.05493	8.13504	8.07234
1841	NM_001165031,NM_001320902,NM_001320903,NM_001320904,NM_001320905,NM_012145,NR_033255,NR_135492	DTYMK	deoxythymidylate kinase	protein_coding	NP_001158503.1;NP_001307831.1;NP_001307832.1;NP_001307833.1;NP_001307834.1;NP_036277.2	3061	188345	8.71797	8.35936	7.4571	9.5234	10.6366	11.5796	7.91295	8.10976	10.4465	23.5458	23.542	21.0635	26.9884	30.3486	31.7315	22.2495	22.9036	29.2372	1.2666	569.087	0.0991584	3.4386	0.000584725	0.00189064	-1.20195	590.465	0.111981	-2.36983	0.0177963	0.06571	8.97213	9.31282	9.06526	9.1074	9.08404	9.00213	9.17504	9.26222	9.30235	9.01635	9.03057	9.23963
1843	NM_004417	DUSP1	dual specificity phosphatase 1	protein_coding	NP_004408.1	3064	600714	12.76	11.1843	12.1294	14.3101	14.2532	15.7986	21.0816	20.6004	19.1466	34.4626	31.4977	34.261	40.5534	40.6675	43.293	59.2768	58.1796	53.5868	1.20229	1564.72	0.0686595	3.87112	0.000108337	0.0004085	1.36521	2049.77	0.0570973	7.86599	3.66196e-15	2.49973e-13	10.473	10.7382	11.2086	10.6452	10.5405	10.612	10.7382	10.7348	10.7927	11.0636	11.0398	10.9909
1845	NM_004090	DUSP3	dual specificity phosphatase 3	protein_coding	NP_004081.1	3069	600183	16.7875	16.7729	16.5596	14.8539	14.0769	15.5626	18.1794	19.2321	16.3977	45.3402	47.2367	46.7745	42.0945	40.1647	42.6461	51.1165	54.3151	45.8933	-1.15258	3750.92	0.0505585	-4.05211	5.07581e-05	0.000203827	1.20391	3896.31	0.0545065	4.91192	9.01889e-07	1.50801e-05	11.9719	11.7669	12.0557	11.9678	11.974	11.9666	11.853	11.806	11.862	12.014	12.0619	11.9352
1847	NM_004419	DUSP5	dual specificity phosphatase 5	protein_coding	NP_004410.3	3071	603069	9.28409	9.2078	8.85371	11.3345	10.451	11.4119	15.6869	17.561	15.168	25.0748	25.9315	25.0083	32.121	29.8189	31.2721	44.1082	49.5958	42.4516	1.18762	1449.67	0.0656438	3.77913	0.000157376	0.000575471	1.45168	1957.16	0.0631436	8.5159	1.65305e-17	1.47121e-15	10.3725	10.6199	11.1786	10.5613	10.5609	10.5325	10.7231	10.6545	10.6981	10.9887	11.0861	10.9733
1871	NM_001243076,NM_001949,XM_005248865,XM_005248866,XM_011514324,XM_011514328,XM_017010330,XR_001743194,XR_001743195,XR_002956265	E2F3	E2F transcription factor 3	protein_coding	NP_001230005.1;NP_001940.1;XP_005248922.1;XP_005248923.1;XP_011512626.1;XP_011512630.1;XP_016865819.1	3115	600427	6.50238	6.52698	6.4068	6.19677	5.48584	6.07357	6.39472	6.62844	6.77273	17.5619	18.3816	18.0968	17.561	15.6523	16.6434	17.9805	18.72	18.9553	-1.11647	1644.43	0.0641842	-2.47634	0.0132735	0.0309482	1.10271	1657.09	0.0617051	2.286	0.0222545	0.0777885	10.761	10.6014	10.7633	10.7498	10.7561	10.7568	10.7048	10.6157	10.6471	10.714	10.7324	10.7706
1877	NM_001288776,NM_001288778,NM_004424,XM_005255155,XM_005255156,XM_006720858,XM_011522402,XM_011522403,XM_017023010,XM_017023011,XR_001751853,XR_002957787,XR_243266,XR_429636	E4F1	E4F transcription factor 1	protein_coding	NP_001275705.1;NP_001275707.1;NP_004415.4;XP_005255212.1;XP_005255213.1;XP_006720921.1;XP_011520704.1;XP_011520705.1;XP_016878499.1;XP_016878500.1	3121	603022	4.27939	4.8423	4.64881	5.4575	5.48963	5.79467	4.27677	4.9778	5.42821	11.5579	13.6371	13.1311	15.466	15.6631	15.8791	12.0253	14.0583	15.1923	1.19275	763.182	0.0839645	3.02861	0.00245685	0.00691566	-1.13012	793.55	0.0886366	-1.99097	0.0464846	0.135559	9.44225	9.69818	9.53979	9.45298	9.55631	9.54076	9.64234	9.65993	9.67618	9.45456	9.5674	9.63994
1889	NM_001113347,NM_001113348,NM_001113349,NM_001397,XM_006710398,XM_011540872,XM_011540873	ECE1	endothelin converting enzyme 1	protein_coding	NP_001106818.1;NP_001106819.1;NP_001106820.1;NP_001388.1;XP_006710461.1;XP_011539174.1;XP_011539175.1	3146	600423	85.2772	94.9723	92.4267	84.9067	82.5786	86.5928	80.8514	79.6558	79.8141	230.32	267.466	261.07	240.617	235.615	237.291	227.336	224.964	223.381	-1.09746	25924.1	0.0484616	-2.76853	0.00563099	0.0144423	-1.06141	24354.1	0.0317304	-2.70961	0.00673632	0.030439	14.7275	14.5934	14.5283	14.6391	14.7468	14.7254	14.6305	14.6049	14.6152	14.5658	14.5482	14.5679
1890	NM_001113755,NM_001113756,NM_001257988,NM_001257989,NM_001953	TYMP	thymidine phosphorylase	protein_coding	NP_001107227.1;NP_001107228.1;NP_001244917.1;NP_001244918.1;NP_001944.1	3148	131222	2.75425	2.92869	2.27466	2.18085	2.1955	1.56826	3.25462	3.38002	3.54669	7.43877	8.24794	6.42505	6.18031	6.26427	4.29752	9.15128	9.54585	9.92635	-1.35414	228.045	0.162115	-2.69795	0.00697681	0.0174588	1.66142	261.43	0.148381	4.93606	7.97149e-07	1.35054e-05	8.03596	7.59716	8.35044	8.00638	8.05063	7.89253	7.83835	7.88088	7.64354	8.09324	8.11663	8.15995
1892	NM_004092,XR_002956965	ECHS1	enoyl-CoA hydratase, short chain 1	protein_coding	NP_004083.3	3151	602292	40.2001	37.6112	38.4729	46.4975	44.3198	53.0938	43.8397	44.7572	44.635	108.574	105.922	108.671	131.769	126.454	145.493	123.268	126.403	124.923	1.20332	3290.02	0.0615904	4.33542	1.45483e-05	6.39848e-05	-1.08544	3501.63	0.0547192	-2.1617	0.0306411	0.0994864	11.5443	11.8111	11.7134	11.6533	11.603	11.6196	11.7723	11.7271	11.8604	11.7006	11.7098	11.727
1903	NM_005226	S1PR3	sphingosine-1-phosphate receptor 3	protein_coding	NP_005217.2	3167	601965	83.4589	83.8599	81.3919	125.105	129.584	128.581	146.736	146.684	144.966	225.409	236.171	229.901	354.535	369.732	352.352	412.588	414.266	405.725	1.50666	26412.7	0.0396406	14.9179	2.52105e-50	2.83066e-48	1.13902	34452.5	0.0320784	5.85404	4.79777e-09	1.35203e-07	14.3632	14.9545	15.1631	14.5665	14.5775	14.5553	14.9259	14.9584	14.9176	15.0539	15.0501	15.0574
1937	NM_001404	EEF1G	eukaryotic translation elongation factor 1 gamma	protein_coding	NP_001395.1	3213	130593	640.267	608.47	617.614	697.758	680.605	733.118	664.843	651.491	661.321	1729.26	1713.6	1744.52	1977.38	1941.92	2008.97	1869.39	1839.94	1850.88	1.10576	55600.4	0.0398515	3.63943	0.000273237	0.00094916	-1.07163	57259.9	0.0318459	-3.13405	0.0017241	0.0102948	15.6885	15.8335	15.7545	15.7614	15.722	15.7398	15.835	15.8119	15.847	15.7698	15.7479	15.7795
1939	NM_001201478,NM_006893,XM_005277509,XM_006711196,XM_011509257,XM_011509258,XM_017000530,XM_017000531,XM_017000532,XR_001737023,XR_921751	EIF2D	eukaryotic translation initiation factor 2D	protein_coding	NP_001188407.1;NP_008824.2;XP_005277566.1;XP_006711259.1;XP_011507559.1;XP_011507560.1;XP_016856019.1;XP_016856020.1;XP_016856021.1	6583	613709	26.209	27.8354	26.2927	31.151	30.1914	31.8343	29.1076	27.3311	27.2924	70.7862	78.3914	74.2667	88.2789	86.1429	87.2357	81.8442	77.1884	76.3852	1.12717	3365.19	0.0516437	3.34417	0.000825294	0.0025938	-1.11289	3435.41	0.0466357	-3.30882	0.000936896	0.00621152	11.6275	11.8003	11.6674	11.6538	11.7057	11.664	11.7956	11.765	11.7786	11.7126	11.6545	11.6798
1947	NM_004429	EFNB1	ephrin B1	protein_coding	NP_004420.1	3226	300035	10.6161	11.5517	11.2466	14.163	13.1946	11.8609	11.8118	11.1581	11.9674	28.6723	32.5325	31.7673	40.1365	37.6472	32.5025	33.2121	31.5126	33.4939	1.14879	2321.32	0.0736981	2.71541	0.00661947	0.0166666	-1.12886	2374.74	0.0690306	-2.53326	0.0113007	0.0460744	11.0772	11.2773	11.1237	11.0865	11.1664	11.1471	11.3359	11.2722	11.1459	11.1542	11.1014	11.1796
1954	NM_001271938,NM_001410	MEGF8	multiple EGF like domains 8	protein_coding	NP_001258867.1;NP_001401.2	3233	604267	9.96179	11.5142	11.4644	14.4781	14.7897	14.5122	12.7725	12.6164	13.3231	26.9052	32.427	32.3825	41.0296	42.1983	39.7679	35.9135	35.6311	37.2882	1.29813	8252.32	0.0584562	6.43955	1.19826e-10	1.08513e-09	-1.13546	8894.82	0.0416193	-4.40352	1.06507e-05	0.00013791	12.8099	13.1867	13.0241	12.8353	12.9699	12.9702	13.1646	13.1841	13.1342	13.0291	13.0158	13.0833
1956	NM_001346897,NM_001346898,NM_001346899,NM_001346900,NM_001346941,NM_005228,NM_201282,NM_201283,NM_201284	EGFR	epidermal growth factor receptor	protein_coding	NP_001333826.1;NP_001333827.1;NP_001333828.1;NP_001333829.1;NP_001333870.1;NP_005219.2;NP_958439.1;NP_958440.1;NP_958441.1	3236	131550	37.7905	41.781	40.8	30.5573	29.241	30.2408	34.5636	35.5938	33.409	102.066	117.666	115.244	86.5965	83.4312	82.869	97.1852	100.524	93.5039	-1.37608	20090.6	0.0498811	-9.23326	2.62518e-20	5.98911e-19	1.15024	18446	0.0365461	5.52534	3.28853e-08	7.65618e-07	14.5062	14.0457	14.2685	14.3688	14.4736	14.4557	14.1682	14.1264	14.1191	14.2609	14.2865	14.2421
1959	NM_000399,NM_001136177,NM_001136178,NM_001136179,NM_001321037,XM_011539427	EGR2	early growth response 2	protein_coding	NP_000390.2;NP_001129649.1;NP_001129650.1;NP_001129651.1;NP_001307966.1;XP_011537729.1	3239	129010	7.30649	7.59801	6.41943	8.93922	7.72056	8.05736	10.8359	11.2204	10.3588	19.7336	21.3979	18.1324	25.3329	22.0285	22.0796	30.468	31.6885	28.9919	1.13302	1317.48	0.0814118	2.21318	0.0268851	0.0566558	1.30379	1635.72	0.0671184	5.70209	1.18347e-08	3.02031e-07	10.2713	10.4503	10.855	10.4457	10.4845	10.353	10.6132	10.4846	10.4914	10.7634	10.7831	10.7349
1962	NM_001166415,NM_001966,XM_006713525	EHHADH	enoyl-CoA hydratase and 3-hydroxyacyl CoA dehydrogenase	protein_coding	NP_001159887.1;NP_001957.2;XP_006713588.1	3247	607037	2.19369	2.13542	1.7385	3.08737	2.98073	3.5622	2.98155	2.55414	2.61584	5.92479	6.01388	4.91059	8.7493	8.5047	9.76152	8.38345	7.2134	7.32112	1.55761	579.342	0.10432	6.12862	8.8644e-10	7.22055e-09	-1.19312	658.016	0.0929106	-2.74182	0.00610989	0.0281419	8.82443	9.4622	9.22995	9.07191	9.05898	8.91483	9.33774	9.31005	9.42694	9.28901	9.16228	9.19608
1965	NM_004094	EIF2S1	eukaryotic translation initiation factor 2 subunit alpha	protein_coding	NP_004085.1	3265	603907	21.0117	19.2148	19.0897	17.9391	17.6363	19.3895	20.8289	21.4345	19.6313	56.7492	54.1137	53.9211	50.8376	50.3202	53.1331	58.5664	60.5353	54.9435	-1.10403	4593.68	0.0533225	-2.67767	0.00741356	0.0184122	1.12178	4699.2	0.0452278	3.66563	0.000246728	0.00206394	12.2352	12.0921	12.2788	12.281	12.2069	12.205	12.1327	12.1175	12.1698	12.2471	12.2699	12.2079
1968	NM_001415	EIF2S3	eukaryotic translation initiation factor 2 subunit gamma	protein_coding	NP_001406.1	3267	300161	47.9953	47.6204	47.8686	39.6774	37.5429	40.0537	45.6384	43.3614	42.5956	129.627	134.111	135.211	112.442	107.118	109.759	128.325	122.461	119.215	-1.25151	8731.34	0.0437213	-7.40299	1.33152e-13	1.66237e-12	1.11719	8330.46	0.0402697	3.97016	7.18252e-05	0.00072872	13.2448	12.921	13.1021	13.1934	13.1934	13.2025	13.0139	12.9642	12.9897	13.1208	13.0707	13.0722
1973	NM_001204510,NM_001416	EIF4A1	eukaryotic translation initiation factor 4A1	protein_coding	NP_001191439.1;NP_001407.1	3282	602641	264.497	247.26	250.374	230.756	226.229	244.024	245.177	254.154	239.347	714.363	696.346	707.21	653.939	645.484	668.7	689.384	717.782	669.876	-1.11237	24878.5	0.0424461	-3.61956	0.0002951	0.00101818	1.04971	24490.1	0.0338045	2.0705	0.0384059	0.117944	14.6774	14.5237	14.6145	14.7055	14.6504	14.6663	14.5747	14.5567	14.5923	14.6096	14.639	14.602
1974	NM_001967	EIF4A2	eukaryotic translation initiation factor 4A2	protein_coding	NP_001958.2	3284	601102	244.287	215.818	214.234	314.899	304.088	320.866	362.423	345.053	347.38	659.78	607.796	605.129	892.392	867.631	879.271	1019.05	974.498	972.236	1.36282	29394.8	0.0511227	8.73567	2.42213e-18	4.68579e-17	1.11784	36427.1	0.0335745	4.78662	1.69612e-06	2.6649e-05	14.6028	15.0493	15.2309	14.8341	14.7309	14.7285	15.0599	15.0274	15.0436	15.1701	15.1206	15.1452
2004	NM_001303511,NM_005230,XM_006719275	ELK3	ETS transcription factor ELK3	protein_coding	NP_001290440.1;NP_005221.2;XP_006719338.1	3325	600247	27.7592	30.8772	29.5199	22.3776	22.2309	24.1959	24.8248	25.9148	24.1688	74.973	86.9578	83.3823	63.4159	63.4299	66.3042	69.8017	73.1885	67.6429	-1.318	6406.13	0.0521215	-7.64264	2.1281e-14	2.90378e-13	1.08966	5859.45	0.041332	2.99701	0.00272644	0.0148372	12.8306	12.4325	12.5771	12.7137	12.8154	12.7822	12.5079	12.502	12.5452	12.5884	12.6161	12.5756
2006	NM_000501,NM_001081752,NM_001081753,NM_001081754,NM_001081755,NM_001278912,NM_001278913,NM_001278914,NM_001278915,NM_001278916,NM_001278917,NM_001278918,NM_001278939,XM_005250187,XM_005250188,XM_011515868,XM_011515869,XM_011515870,XM_011515871,XM_011515872,XM_011515873,XM_011515874,XM_011515875,XM_011515876,XM_011515877,XM_017011813,XM_017011814	ELN	elastin	protein_coding	NP_000492.2;NP_001075221.1;NP_001075222.1;NP_001075223.1;NP_001075224.1;NP_001265841.1;NP_001265842.1;NP_001265843.1;NP_001265844.1;NP_001265845.1;NP_001265846.1;NP_001265847.1;NP_001265868.1;XP_005250244.1;XP_005250245.1;XP_011514170.1;XP_011514171.1;XP_011514172.1;XP_011514173.1;XP_011514174.1;XP_011514175.1;XP_011514176.1;XP_011514177.1;XP_011514178.1;XP_011514179.1;XP_016867302.1;XP_016867303…	3327	130160	29.108	31.7401	31.7708	25.9623	26.348	24.3496	31.9357	32.8432	34.9617	78.616	89.3881	89.7403	73.5745	75.1769	66.7254	89.7962	92.7557	97.8496	-1.23527	5528.93	0.0577738	-5.27621	1.3188e-07	8.04535e-07	1.2927	5753.5	0.0521863	7.09748	1.27051e-12	6.33544e-11	12.5771	12.2725	12.6635	12.4813	12.5697	12.5754	12.3743	12.3848	12.2882	12.5402	12.5633	12.6365
2009	NM_001008707,NM_001375411,NM_001375412,NM_004434,XM_005267397,XM_005267398,XM_005267399,XM_011536540,XM_011536541,XM_011536542,XM_024449507	EML1	EMAP like 1	protein_coding	NP_001008707.1;NP_001362340.1;NP_001362341.1;NP_004425.2;XP_005267454.1;XP_005267455.1;XP_005267456.2;XP_011534842.1;XP_011534843.1;XP_011534844.1;XP_024305275.1	3330	602033	17.1942	17.511	17.3829	11.7207	11.1313	11.8829	11.1294	11.2046	10.3341	46.4388	49.3153	49.0999	33.2154	31.76	32.5627	31.2935	31.6439	28.9227	-1.55192	3689.62	0.0507309	-12.4985	7.61056e-36	4.52394e-34	-1.08146	2823.83	0.0503309	-2.24473	0.0247858	0.0845555	12.1317	11.4977	11.4063	11.9416	11.9808	11.9739	11.5802	11.5374	11.5719	11.5211	11.4996	11.4585
2012	NM_001423,XM_024448877	EMP1	epithelial membrane protein 1	protein_coding	NP_001414.1;XP_024304645.1	3333	602333	64.618	60.1944	61.2297	47.7419	46.5692	46.772	53.671	49.0656	50.2412	174.523	169.522	172.951	135.296	132.872	128.169	150.911	138.571	140.613	-1.29385	17833.8	0.0406596	-9.14114	6.17982e-20	1.36808e-18	1.04814	16153.5	0.0336675	2.01488	0.0439171	0.129931	14.2963	13.9245	14.013	14.2497	14.209	14.2175	13.9948	13.9801	13.9827	14.0054	14.0344	14.0399
2013	NM_001424,XM_006720864	EMP2	epithelial membrane protein 2	protein_coding	NP_001415.1;XP_006720927.1	3334	602334	8.53888	8.62495	8.25771	7.23732	6.88191	7.2905	6.28671	6.72281	6.44026	23.0621	24.29	23.3249	20.5099	19.6356	19.9782	17.6768	18.9865	18.0248	-1.21404	2306.85	0.0559928	-4.99741	5.81068e-07	3.20455e-06	-1.1044	2013.64	0.0549019	-2.60954	0.00906643	0.0385639	11.305	11.0248	10.902	11.2334	11.2501	11.2149	11.0803	11.038	11.0555	10.9401	10.9946	10.9742
2022	NM_000118,NM_001114753,NM_001278138	ENG	endoglin	protein_coding	NP_000109.1;NP_001108225.1;NP_001265067.1	3349	131195	72.482	77.4916	72.3711	83.5641	82.1538	82.4176	74.431	75.6565	77.9283	195.762	218.236	204.421	236.812	234.403	225.849	209.284	213.669	218.103	1.10119	13626.8	0.0441434	3.15017	0.00163178	0.00479268	-1.09827	13841.6	0.0389109	-3.47533	0.000510223	0.00377024	13.663	13.802	13.6874	13.6898	13.7477	13.6985	13.8184	13.797	13.779	13.6796	13.703	13.7483
2026	NM_001975	ENO2	enolase 2	protein_coding	NP_001966.1	3353	131360	6.51879	6.9998	7.03062	9.36976	9.62764	10.8721	11.3207	11.7901	10.3616	17.6062	19.7132	19.8588	26.553	27.4698	29.7929	31.8314	33.2975	28.9996	1.41785	1116.65	0.0754861	6.67288	2.50833e-11	2.4581e-10	1.11665	1406.64	0.06852	2.32308	0.0201747	0.072631	9.85048	10.3555	10.5354	10.0009	10.0629	10.0704	10.2938	10.3167	10.3908	10.4382	10.4712	10.3748
2036	NM_001258329,NM_001258330,NM_001258331,NM_012156,NM_177996,XM_011528667,XM_011528671,XM_011528673,XM_011528677,XM_011528681,XM_011528682,XM_011528683,XM_011528685,XM_017027711,XM_017027712,XM_017027713,XM_017027714,XM_017027715,XM_017027716,XM_017027717,XM_017027718,XM_017027719,XM_017027720,XM_024451851,XM_024451852,XM_024451853,XM_024451854	EPB41L1	erythrocyte membrane protein band 4.1 like 1	protein_coding	NP_001245258.1;NP_001245259.1;NP_001245260.1;NP_036288.2;NP_818932.1;XP_011526969.1;XP_011526973.1;XP_011526975.1;XP_011526979.1;XP_011526983.1;XP_011526984.1;XP_011526985.1;XP_011526987.1;XP_016883200.1;XP_016883201.1;XP_016883202.1;XP_016883203.1;XP_016883204.1;XP_016883205.1;XP_016883206.1;XP_016883207.1;XP_016883208.1;XP_016883209.1;XP_024307619.1;XP_024307620.1;XP_024307621.1;XP_024307622.1	3378	602879	4.83441	5.58586	5.34939	5.92328	5.8318	6.21821	5.76388	5.27531	4.9478	13.0569	15.7312	15.11	16.786	16.6395	17.0398	16.2067	14.8985	13.8477	1.13097	2126.02	0.059643	2.977	0.00291089	0.00803053	-1.12678	2161.42	0.0540396	-3.18661	0.00143952	0.0088357	10.9622	11.1402	10.9895	10.9757	11.0497	11.0102	11.115	11.0957	11.1449	11.0448	10.9906	11.0008
2040	NM_001270526,NM_001270527,NM_004099,NM_198194,NR_073037	STOM	stomatin	protein_coding	NP_001257455.1;NP_001257456.1;NP_004090.4;NP_937837.1	3383	133090	61.6863	60.1958	61.7572	66.808	64.9008	74.9511	75.9067	76.8552	73.5458	166.605	169.526	174.44	189.327	185.177	205.389	213.433	217.054	205.838	1.09836	11853.5	0.0494744	2.73587	0.0062216	0.0157688	1.0919	13167.4	0.0425806	2.97881	0.00289372	0.0155846	13.4638	13.5991	13.7467	13.5403	13.5237	13.5512	13.6053	13.5781	13.6786	13.7026	13.7104	13.6879
2052	NM_000120,NM_001136018,NM_001291163,NM_001378426,NM_001378427,NM_001378428,NM_001378429,NM_001378430,NM_001378431,NM_001378432,NR_165624,NR_165625,NR_165626,NR_165627	EPHX1	epoxide hydrolase 1	protein_coding	NP_000111.1;NP_001129490.1;NP_001278092.1;NP_001365355.1;NP_001365356.1;NP_001365357.1;NP_001365358.1;NP_001365359.1;NP_001365360.1;NP_001365361.1	3401	132810	47.9241	49.1878	45.3757	65.7702	67.7639	71.4725	56.9639	60.7401	59.7186	129.435	138.525	128.169	186.386	193.346	195.856	160.17	171.542	167.138	1.45066	5804.24	0.0455748	11.7765	5.15859e-32	2.45483e-30	-1.15284	6508.24	0.0408217	-5.02641	4.99742e-07	8.8506e-06	12.2097	12.7464	12.5615	12.3702	12.3817	12.3438	12.6843	12.7012	12.7066	12.5296	12.5838	12.5817
2053	NM_001256482,NM_001256483,NM_001256484,NM_001979,XM_017013199,XM_017013200,XR_001745491	EPHX2	epoxide hydrolase 2	protein_coding	NP_001243411.1;NP_001243412.1;NP_001243413.1;NP_001970.2;XP_016868688.1;XP_016868689.1	3402	132811	1.01509	1.12021	1.12101	1.61271	1.23568	1.68525	1.17604	1.00033	1.09791	2.74158	3.1548	3.16644	4.57027	3.52566	4.6181	3.30676	2.82515	3.07279	1.36268	205.155	0.15638	2.8549	0.00430499	0.0113635	-1.37947	207.21	0.156401	-2.96748	0.00300248	0.0160536	7.43995	7.88674	7.44591	7.47484	7.54119	7.5484	7.76184	7.58388	7.77407	7.55055	7.46485	7.52191
2064	NM_001005862,NM_001289936,NM_001289937,NM_001289938,NM_001382782,NM_001382783,NM_001382784,NM_001382785,NM_001382786,NM_001382787,NM_001382788,NM_001382789,NM_001382790,NM_001382791,NM_001382792,NM_001382793,NM_001382794,NM_001382795,NM_001382796,NM_001382797,NM_001382798,NM_001382799,NM_001382800,NM_001382801,NM_001382802,NM_001382803,NM_001382804,NM_001382805,NM_001382806,NM_004448,NR_110535,XM…	ERBB2	erb-b2 receptor tyrosine kinase 2	protein_coding	NP_001005862.1;NP_001276865.1;NP_001276866.1;NP_001276867.1;NP_001369711.1;NP_001369712.1;NP_001369713.1;NP_001369714.1;NP_001369715.1;NP_001369716.1;NP_001369717.1;NP_001369718.1;NP_001369719.1;NP_001369720.1;NP_001369721.1;NP_001369722.1;NP_001369723.1;NP_001369724.1;NP_001369725.1;NP_001369726.1;NP_001369727.1;NP_001369728.1;NP_001369729.1;NP_001369730.1;NP_001369731.1;NP_001369732.1;NP_001369…	3430	164870	16.6022	17.111	16.4024	19.6156	20.3123	20.4824	16.5924	16.5056	17.0177	44.8399	48.1889	46.3306	55.5886	57.9557	56.1279	46.654	46.615	47.6286	1.18155	4897.08	0.0470788	5.11236	3.18155e-07	1.82186e-06	-1.20872	4916.96	0.0420208	-6.50808	7.61168e-11	2.96497e-09	12.1322	12.3731	12.1202	12.1637	12.2004	12.1692	12.3148	12.3471	12.3194	12.1444	12.1392	12.1767
2068	NM_000400,NM_001130867,XM_011526611,XM_017026467,XR_001753633,XR_001753634	ERCC2	ERCC excision repair 2, TFIIH core complex helicase subunit	protein_coding	NP_000391.1;NP_001124339.1;XP_011524913.1;XP_016881956.1	3434	126340	5.42484	5.86228	5.49798	8.72151	8.00638	8.66789	7.94439	7.49953	7.1056	14.6516	16.5097	15.5297	24.7159	22.844	23.7526	22.3379	21.1802	19.8869	1.41339	1579.17	0.0655379	7.61636	2.60926e-14	3.53505e-13	-1.12627	1772.23	0.0604131	-2.83965	0.00451637	0.0221518	10.3538	10.8531	10.7038	10.4835	10.5551	10.5133	10.8478	10.7842	10.8041	10.7572	10.6802	10.6832
2073	NM_000123	ERCC5	ERCC excision repair 5, endonuclease	protein_coding	NP_000114.3	3437	133530	16.7999	15.1957	18.075	13.3579	13.9003	14.8502	12.5386	13.6747	12.5713	45.3738	42.795	51.0549	37.8549	39.6606	40.694	35.2556	38.6202	35.184	-1.21719	3470.63	0.0648802	-4.37051	1.23955e-05	5.50799e-05	-1.08932	3045.58	0.0516405	-2.39014	0.0168418	0.0630459	11.8957	11.6124	11.5091	11.8125	11.7282	11.8917	11.6005	11.6356	11.6623	11.525	11.5978	11.5409
2074	NM_000124,NM_001277058,NM_001277059,NM_001346440	ERCC6	ERCC excision repair 6, chromatin remodeling factor	protein_coding	NP_000115.1;NP_001263987.1;NP_001263988.1;NP_001333369.1	3438	609413	7.54866	8.79571	9.15179	7.63021	7.79537	6.64455	6.86272	5.17323	7.21165	20.3877	24.7709	25.8503	21.6233	22.2419	18.2081	19.2964	14.6102	20.1837	-1.10592	5988.63	0.0650767	-2.23198	0.0256164	0.0543624	-1.08311	5549.73	0.0422534	-2.72583	0.00641398	0.0292551	12.6186	12.4738	12.3794	12.4693	12.6186	12.6495	12.4535	12.4957	12.5146	12.4284	12.4129	12.4019
2113	NM_001143820,NM_001162422,NM_001330451,NM_005238,XM_011542650,XM_017017314,XM_017017315,XM_017017317	ETS1	ETS proto-oncogene 1, transcription factor	protein_coding	NP_001137292.1;NP_001155894.1;NP_001317380.1;NP_005229.1;XP_011540952.1;XP_016872803.1;XP_016872804.1;XP_016872806.1	3488	164720	20.5353	20.9301	21.2358	15.5649	15.3625	15.8845	22.6731	22.2141	19.7758	55.4625	58.9444	59.983	44.1093	43.8328	43.5283	63.7518	62.7371	55.3477	-1.36944	5562.18	0.0457371	-9.91715	3.5062e-23	9.98888e-22	1.37319	5653.33	0.0482543	9.48176	2.50031e-21	3.05733e-19	12.6504	12.197	12.6758	12.5734	12.6022	12.6165	12.318	12.3118	12.3057	12.6393	12.6179	12.5286
2114	NM_001256295,NM_005239,XM_005260935,XM_017028290	ETS2	ETS proto-oncogene 2, transcription factor	protein_coding	NP_001243224.1;NP_005230.1;XP_005260992.1;XP_016883779.1	3489	164740	13.0835	13.2794	13.3364	12.1101	11.7003	12.7953	16.9935	17.0766	15.7325	35.3365	37.398	37.6701	34.3187	33.3836	35.063	47.7819	48.2277	44.0315	-1.11485	2750.5	0.05459	-2.8733	0.00406212	0.0108007	1.35667	3109.98	0.0508174	8.65989	4.72209e-18	4.51714e-16	11.5018	11.3449	11.8062	11.5356	11.5505	11.5555	11.4572	11.4138	11.4778	11.7354	11.7431	11.6804
2115	NM_001163147,NM_001163148,NM_001163149,NM_001163150,NM_001163151,NM_001163152,NM_001370555,NM_001370556,NM_004956,NR_120445,XM_005249635,XM_011515167,XM_011515168,XM_011515170,XM_024446676,XM_024446677,XM_024446678,XM_024446679	ETV1	ETS variant transcription factor 1	protein_coding	NP_001156619.1;NP_001156620.1;NP_001156621.1;NP_001156622.1;NP_001156623.1;NP_001156624.1;NP_001357484.1;NP_001357485.1;NP_004947.2;XP_005249692.1;XP_011513469.1;XP_011513470.1;XP_011513472.1;XP_024302444.1;XP_024302445.1;XP_024302446.1;XP_024302447.1	3490	600541	6.32061	6.58984	6.64137	4.83021	4.55222	4.1651	3.52105	3.97549	3.26539	17.0709	18.5586	18.7593	13.6883	12.9885	11.4136	9.90041	11.2276	9.13906	-1.66302	1857.59	0.0665896	-11.0198	3.06882e-28	1.19005e-26	-1.15857	1319.03	0.0651392	-3.2598	0.00111489	0.00719488	11.1799	10.4462	10.2558	10.958	11.0642	11.0279	10.6054	10.5728	10.525	10.4689	10.4327	10.4324
2117	NM_001145312,NM_005240,XM_006711210	ETV3	ETS variant transcription factor 3	protein_coding	NP_001138784.1;NP_005231.1;XP_006711273.1	3492	164873	6.89173	7.0615	7.52477	6.61254	5.7789	6.70272	7.76121	7.64377	6.72662	18.6134	19.8869	21.2546	18.7393	16.4885	18.3675	21.8228	21.5875	18.8262	-1.1472	2068.85	0.067255	-2.94577	0.00322151	0.0087859	1.14872	2101.08	0.0660341	3.02916	0.00245234	0.0137116	11.1103	10.9121	11.134	11.0606	11.0835	11.1393	11.0151	10.8979	11.0005	11.1349	11.1179	11.0222
2149	NM_001311313,NM_001992	F2R	coagulation factor II thrombin receptor	protein_coding	NP_001298242.1;NP_001983.2	3537	187930	65.639	69.8037	66.8562	53.5102	54.9653	57.2273	50.1888	49.3451	46.6907	177.28	196.585	188.843	151.643	156.829	156.82	141.12	139.36	130.676	-1.24748	13313.3	0.0436906	-7.30169	2.84183e-13	3.43801e-12	-1.13849	11289.8	0.0371136	-5.04172	4.61375e-07	8.23333e-06	13.8512	13.5324	13.3662	13.7444	13.8096	13.7735	13.5529	13.5759	13.5811	13.4744	13.4557	13.4235
2151	NM_001256566,NM_004101	F2RL2	coagulation factor II thrombin receptor like 2	protein_coding	NP_001243495.1;NP_004092.1	3539	601919	44.363	43.2427	42.3626	27.5361	26.1346	25.9247	22.0074	23.049	22.3629	119.817	121.782	119.658	78.0346	74.5679	71.0415	61.8799	65.0948	62.5885	-1.67072	6861.96	0.0493701	-14.9983	7.53085e-51	8.56771e-49	-1.18656	4802.69	0.0466057	-5.29525	1.18854e-07	2.40826e-06	13.0678	12.327	12.101	12.8903	12.8705	12.8568	12.438	12.3935	12.3522	12.22	12.2586	12.2484
2152	NM_001178096,NM_001993	F3	coagulation factor III, tissue factor	protein_coding	NP_001171567.1;NP_001984.1	3541	134390	22.83	21.5546	21.6831	36.7893	35.6847	40.2286	45.7958	46.878	48.9622	61.6602	60.7032	61.2463	104.257	101.817	110.239	128.768	132.393	137.034	1.66709	3957.42	0.0532391	13.8494	1.28342e-43	1.07029e-41	1.25331	5653.41	0.0470947	6.91673	4.62196e-12	2.14502e-10	11.5353	12.2723	12.6184	11.791	11.7488	11.7574	12.2081	12.18	12.2571	12.3913	12.4101	12.469
2180	NM_001286708,NM_001286710,NM_001286711,NM_001381877,NM_001381878,NM_001381879,NM_001381880,NM_001381881,NM_001381882,NM_001381883,NM_001381884,NM_001381885,NM_001381886,NM_001381887,NM_001381888,NM_001381889,NM_001381890,NM_001995,NR_167698,NR_167702,NR_167703,NR_167704,NR_167705,NR_167706,NR_167708,NR_167709,XM_017007887	ACSL1	acyl-CoA synthetase long chain family member 1	protein_coding	NP_001273637.1;NP_001273639.1;NP_001273640.1;NP_001368806.1;NP_001368807.1;NP_001368808.1;NP_001368809.1;NP_001368810.1;NP_001368811.1;NP_001368812.1;NP_001368813.1;NP_001368814.1;NP_001368815.1;NP_001368816.1;NP_001368817.1;NP_001368818.1;NP_001368819.1;NP_001986.2;XP_016863376.1	3569	152425	9.04648	10.5181	9.10435	8.733	8.19739	9.35699	10.1437	12.1804	9.47492	24.4331	29.6216	25.7163	24.7485	23.389	25.641	28.5217	34.3998	26.5181	-1.11648	1975.8	0.0715618	-2.22119	0.0263383	0.0556607	1.20502	2088.4	0.0755245	3.56248	0.000367366	0.00287917	11.0254	10.8667	11.1564	10.9769	11.1178	10.9941	10.9418	10.8844	10.9724	11.0519	11.2152	11.0074
2181	NM_001354158,NM_001354159,NM_004457,NM_203372	ACSL3	acyl-CoA synthetase long chain family member 3	protein_coding	NP_001341087.1;NP_001341088.1;NP_004448.2;NP_976251.1	3570	602371	34.793	34.6233	34.9835	25.1496	25.4192	27.0749	28.2298	29.6665	27.3888	93.9703	97.5077	98.8149	71.2716	72.5267	74.1935	79.3761	83.784	76.6549	-1.37582	9700.55	0.0423402	-10.8712	1.58115e-27	5.8414e-26	1.09268	8668.64	0.0396578	3.2244	0.00126235	0.00793171	13.4557	12.9955	13.1441	13.3511	13.3535	13.3685	13.0473	13.0556	13.0836	13.1311	13.1732	13.1164
2182	NM_001318509,NM_001318510,NM_004458,NM_022977,XM_005262109,XM_006724635,XM_011530888,XM_011530889,XM_024452351	ACSL4	acyl-CoA synthetase long chain family member 4	protein_coding	NP_001305438.1;NP_001305439.1;NP_004449.1;NP_075266.1;XP_005262166.1;XP_006724698.1;XP_011529190.1;XP_011529191.1;XP_024308119.1	3571	300157	27.4234	25.988	27.2513	23.198	24.8011	24.7017	29.4677	30.1869	30.8222	74.0661	73.1888	76.9746	65.7408	70.7632	67.6902	82.8568	85.2539	86.2641	-1.13626	7319.44	0.0471848	-3.90582	9.39078e-05	0.000358021	1.24685	7809.52	0.0416971	7.63335	2.28723e-14	1.39234e-12	12.9267	12.7425	13.0812	12.9471	12.9045	12.9503	12.7859	12.8452	12.8189	12.9932	13.0047	13.0467
2184	NM_000137,NM_001374377,NM_001374380	FAH	fumarylacetoacetate hydrolase	protein_coding	NP_000128.1;NP_001361306.1;NP_001361309.1	3579	613871	14.8936	16.8573	15.7364	19.4829	20.2936	20.5504	16.6206	17.9234	17.8822	40.225	47.4745	44.4493	55.2127	57.9022	56.3143	46.7335	50.6192	50.0481	1.14374	1780.47	0.0588636	3.29173	0.000995735	0.00306884	-1.09884	1840.72	0.0551928	-2.46379	0.0137476	0.0537089	10.6978	10.8918	10.7763	10.7638	10.7759	10.7734	10.8735	10.8833	10.9002	10.7993	10.7834	10.8218
2191	NM_001291807,NM_004460,XM_011510796,XM_011510797,XM_017003585,XR_001738668,XR_922891	FAP	fibroblast activation protein alpha	protein_coding	NP_001278736.1;NP_004451.2;XP_011509098.1;XP_011509099.1;XP_016859074.1	3590	600403	50.4544	45.9622	46.6197	28.0209	27.1688	28.6203	32.7006	34.9316	33.6443	136.269	129.441	131.683	79.4086	77.5188	78.4283	91.9468	98.6536	94.1626	-1.7645	6021.89	0.0489629	-16.7323	7.62847e-63	1.20229e-60	1.20194	4864.8	0.0439376	6.03949	1.54606e-09	4.72625e-08	12.9084	12.0888	12.3746	12.7837	12.7084	12.7252	12.2269	12.2171	12.2105	12.3413	12.4104	12.3859
2192	NM_001996,NM_006485,NM_006486,NM_006487	FBLN1	fibulin 1	protein_coding	NP_001987.3;NP_006476.3;NP_006477.3;NP_006478.3	3600	135820	408.856	425.307	411.174	604.992	582.645	598.78	563.42	552.275	557.036	1104.25	1197.77	1161.41	1714.49	1662.42	1640.84	1584.21	1559.73	1559.01	1.41637	77741.1	0.0407304	12.3297	6.26883e-35	3.54251e-33	-1.06816	89510.6	0.0326206	-2.91614	0.00354393	0.0183014	15.9736	16.4757	16.4014	16.1016	16.1439	16.116	16.464	16.4278	16.4163	16.3791	16.3559	16.3839
2194	NM_004104,XM_011523538	FASN	fatty acid synthase	protein_coding	NP_004095.4;XP_011521840.1	3594	600212	33.2262	40.1299	38.9997	22.2333	22.7719	21.8299	18.9182	19.9564	19.5545	89.7385	113.016	110.159	63.0069	64.9734	59.8205	53.1937	56.3608	54.7285	-1.71994	14728.7	0.0636855	-12.2848	1.09348e-34	6.09897e-33	-1.14822	10278.6	0.0411892	-4.84108	1.29137e-06	2.06825e-05	14.1851	13.4029	13.2241	13.8407	14.0303	14.0081	13.4605	13.482	13.4111	13.2964	13.3405	13.3392
2195	NM_005245,XM_005262834,XM_005262835,XM_006714139	FAT1	FAT atypical cadherin 1	protein_coding	NP_005236.2;XP_005262891.1;XP_005262892.1;XP_006714202.1	3595	600976	40.7681	44.6567	46.1139	54.1231	52.6505	53.8374	49.7711	50.327	46.1585	110.108	125.764	130.254	153.379	150.224	147.531	139.945	142.133	129.187	1.19442	42171.1	0.0510965	5.01614	5.27207e-07	2.9263e-06	-1.10368	44388.4	0.0361693	-3.93478	8.32745e-05	0.000824652	15.2301	15.4865	15.365	15.2329	15.3227	15.358	15.4877	15.4625	15.4495	15.3893	15.3968	15.3343
2199	NM_001004019,NM_001165035,NM_001998,XM_006713026	FBLN2	fibulin 2	protein_coding	NP_001004019.1;NP_001158507.1;NP_001989.2;XP_006713089.1	3601	135821	142.204	156.486	150.244	141.233	140.921	144.234	132.362	131.087	138.083	384.07	440.704	424.38	400.241	402.078	395.244	372.173	370.214	386.463	-1.07355	35516.5	0.0451764	-2.26644	0.0234247	0.0503898	-1.06574	33682.8	0.0356526	-2.5765	0.00998076	0.0416467	15.1665	15.0641	14.993	15.086	15.1811	15.1472	15.0752	15.0746	15.0636	14.9976	14.9839	15.0499
2200	NM_000138	FBN1	fibrillin 1	protein_coding	NP_000129.3	3603	134797	125.68	131.681	132.073	113.978	110.353	114.614	102.293	100.722	98.3538	339.441	370.847	373.055	323.002	314.861	314.077	287.624	284.46	275.269	-1.17538	81877	0.0411797	-5.66128	1.50249e-08	1.03994e-07	-1.12942	71994.6	0.0307151	-5.71638	1.0882e-08	2.80261e-07	16.433	16.1999	16.0452	16.3286	16.3797	16.3868	16.232	16.2021	16.2036	16.1124	16.095	16.0912
2201	NM_001999,XM_017009228	FBN2	fibrillin 2	protein_coding	NP_001990.2;XP_016864717.1	3604	612570	22.851	23.531	24.6191	21.6644	19.9286	20.9431	18.832	18.1182	17.2842	61.7169	66.2692	69.5395	61.3947	56.8609	57.3905	52.9515	51.1693	48.3743	-1.16091	14107.3	0.049841	-4.31894	1.56782e-05	6.84811e-05	-1.16007	12333.6	0.0422772	-5.06677	4.04626e-07	7.30404e-06	13.8878	13.6725	13.4794	13.7729	13.8081	13.8543	13.7186	13.6403	13.6546	13.5673	13.5295	13.5074
2222	NM_001287742,NM_001287743,NM_001287744,NM_001287745,NM_001287747,NM_001287748,NM_001287749,NM_001287750,NM_001287751,NM_001287756,NM_004462	FDFT1	farnesyl-diphosphate farnesyltransferase 1	protein_coding	NP_001274671.1;NP_001274672.1;NP_001274673.1;NP_001274674.1;NP_001274676.1;NP_001274677.1;NP_001274678.1;NP_001274679.1;NP_001274680.1;NP_001274685.1;NP_004453.3	3629	184420	79.0072	68.4722	71.6337	68.6522	62.9861	69.6735	60.552	56.6146	55.1652	213.386	192.835	202.338	194.553	179.714	190.927	170.259	159.891	154.394	-1.11006	8478.43	0.0567209	-2.65577	0.00791272	0.0195221	-1.17148	7556.19	0.0449749	-5.07698	3.83488e-07	6.9582e-06	13.1231	12.9721	12.7651	13.1049	12.977	13.0275	12.9695	12.8934	12.9514	12.8345	12.7647	12.778
2224	NM_001135821,NM_001135822,NM_001242824,NM_001242825,NM_001378424,NM_001378425,NM_002004,XM_024454066,XM_024454070,XM_024454071,XM_024454072,XM_024454073,XM_024454074,XM_024454076	FDPS	farnesyl diphosphate synthase	protein_coding	NP_001129293.1;NP_001129294.1;NP_001229753.1;NP_001229754.1;NP_001365353.1;NP_001365354.1;NP_001995.1;XP_024309834.1;XP_024309838.1;XP_024309839.1;XP_024309840.1;XP_024309841.1;XP_024309842.1;XP_024309844.1	3631	134629	72.1438	69.9274	68.0541	55.0901	49.1361	57.6449	50.388	48.8691	47.7293	194.849	196.933	192.227	156.12	140.196	157.965	141.68	138.016	133.583	-1.32527	4554.32	0.0581839	-6.98279	2.89382e-12	3.18265e-11	-1.10466	3785.64	0.0532849	-2.69508	0.00703723	0.0316158	12.3421	11.9354	11.8131	12.2142	12.1738	12.1567	11.9539	11.844	11.9564	11.852	11.8209	11.8119
2230	NM_004109	FDX1	ferredoxin 1	protein_coding	NP_004100.1	3638	103260	4.61438	4.30395	4.39792	3.38118	3.68712	3.64766	4.18909	3.97131	4.70399	12.4627	12.121	12.4224	9.58194	10.5202	9.99569	11.7788	11.2158	13.1654	-1.27157	732.327	0.0832728	-4.16241	3.14911e-05	0.000130958	1.19776	718.494	0.0902485	2.88473	0.00391745	0.0198441	9.6792	9.33274	9.61244	9.64214	9.5914	9.61317	9.38631	9.4545	9.41803	9.53948	9.49308	9.64813
2232	NM_001258012,NM_001258013,NM_001258014,NM_001258015,NM_001258016,NM_004110,NM_024417,NR_047576	FDXR	ferredoxin reductase	protein_coding	NP_001244941.2;NP_001244942.2;NP_001244943.2;NP_001244944.1;NP_001244945.2;NP_004101.3;NP_077728.3	3642	103270	14.8146	13.7888	14.3184	19.8073	20.6115	21.7666	15.9555	15.5666	15.6904	40.0119	38.8328	40.4441	56.1319	58.8092	59.6472	44.8634	43.9631	43.9137	1.41854	1885.21	0.0608794	8.28528	1.17827e-16	1.95949e-15	-1.32059	1971.05	0.0548323	-7.31657	2.54396e-13	1.37062e-11	10.6065	11.1107	10.7301	10.7399	10.6847	10.7202	10.9893	11.0228	11.0444	10.7791	10.7563	10.7815
2235	NM_000140,NM_001012515,NM_001371094,NM_001371095,NM_001374778,XM_011525881,XM_011525882	FECH	ferrochelatase	protein_coding	NP_000131.2;NP_001012533.1;NP_001358023.1;NP_001358024.1;NP_001361707.1;XP_011524183.1;XP_011524184.1	3647	612386	3.80274	3.49561	3.56293	2.86133	2.62166	3.34979	2.28674	2.81995	2.48233	10.2706	9.84451	10.0639	8.10873	7.48018	9.17944	6.4298	7.9641	6.94746	-1.27733	1454.19	0.080278	-4.39891	1.08798e-05	4.87874e-05	-1.20429	1185.17	0.0815049	-3.2904	0.00100044	0.00656163	10.6719	10.3185	10.07	10.5801	10.5112	10.531	10.2936	10.2409	10.4311	10.1201	10.1972	10.1807
2241	NM_001308028,NM_001308031,NM_001308038,NM_005246,NR_146155,XM_011543266,XM_011543267,XM_011543269,XM_011543270,XM_011543271,XM_011543272,XM_011543276,XM_011543278,XM_017009229,XM_017009230,XM_017009231,XM_017009232,XM_017009233,XM_017009234,XM_017009235,XR_001742041,XR_002956153,XR_948244	FER	FER tyrosine kinase	protein_coding	NP_001294957.1;NP_001294960.1;NP_001294967.1;NP_005237.2;XP_011541568.1;XP_011541569.1;XP_011541571.1;XP_011541572.1;XP_011541573.1;XP_011541574.1;XP_011541578.1;XP_011541580.1;XP_016864718.1;XP_016864719.1;XP_016864720.1;XP_016864721.1;XP_016864722.1;XP_016864723.1;XP_016864724.1	3655	176942	3.08152	3.27078	3.49678	2.09115	2.44988	2.18264	2.43994	2.78504	2.59006	8.32269	9.21132	9.87706	5.92611	6.99007	5.98109	6.86059	7.86549	7.24898	-1.50378	1920.92	0.0749296	-7.85525	3.98983e-15	5.86324e-14	1.15085	1674.37	0.0727855	2.78492	0.00535412	0.0253074	11.1716	10.5842	10.8066	10.9672	11.0601	11.0992	10.6379	10.7695	10.6364	10.7466	10.8662	10.7881
2242	NM_001143783,NM_001143784,NM_001143785,NM_002005,XM_005254880,XM_005254882,XM_017022005,XM_017022006,XM_017022007,XM_017022008,XM_017022009,XM_017022010,XR_001751142,XR_001751143,XR_001751144,XR_243206	FES	FES proto-oncogene, tyrosine kinase	protein_coding	NP_001137255.1;NP_001137256.1;NP_001137257.1;NP_001996.1;XP_005254937.1;XP_005254939.1;XP_016877494.1;XP_016877495.1;XP_016877496.1;XP_016877497.1;XP_016877498.1;XP_016877499.1	3657	190030	3.43122	3.59767	3.65031	5.09682	4.22457	5.30265	3.88604	4.20416	4.29877	9.26716	10.1319	10.3107	14.4439	12.0536	14.5309	10.9267	11.8734	12.0313	1.30846	652.601	0.0951786	4.07522	4.59702e-05	0.000185642	-1.1805	692.939	0.0925983	-2.5853	0.00972943	0.0407917	9.1433	9.53086	9.31174	9.22994	9.2625	9.2799	9.5277	9.36975	9.50283	9.2836	9.34352	9.37265
2245	NM_004463	FGD1	FYVE, RhoGEF and PH domain containing 1	protein_coding	NP_004454.2	3663	300546	5.88084	7.10243	7.34399	7.72424	7.95042	7.96021	6.72466	7.26358	6.86254	15.8832	20.0022	20.744	21.8897	22.6843	21.8134	18.9083	20.5138	19.2066	1.13519	1846.47	0.0774969	2.36054	0.0182484	0.0408084	-1.1377	1871.73	0.0563569	-3.30259	0.000957951	0.00632725	10.7555	10.9397	10.7737	10.6958	10.8628	10.896	10.9242	10.9497	10.9186	10.7849	10.8477	10.8154
2252	NM_002009	FGF7	fibroblast growth factor 7	protein_coding	NP_002000.1	3685	148180	5.34428	5.10441	4.62892	5.58286	6.61385	6.60782	9.97031	10.8652	11.125	14.434	14.3753	13.0749	15.8213	18.8708	18.1074	28.0343	30.6854	31.1363	1.21882	1741.81	0.0753001	3.79127	0.000149881	0.000549937	1.69547	2615.04	0.0657622	11.5825	5.05695e-31	9.23518e-29	10.6166	10.902	11.6832	10.8808	10.8481	10.771	10.912	11.0571	11.0248	11.4054	11.4821	11.5226
2273	NM_001159699,NM_001159700,NM_001159701,NM_001159702,NM_001159703,NM_001159704,NM_001167819,NM_001330659,NM_001369326,NM_001369327,NM_001369328,NM_001369329,NM_001369330,NM_001369331,NM_001449,NR_027621,XM_006724743,XM_006724746,XM_024452354	FHL1	four and a half LIM domains 1	protein_coding	NP_001153171.1;NP_001153172.1;NP_001153173.1;NP_001153174.1;NP_001153175.1;NP_001153176.1;NP_001161291.1;NP_001317588.1;NP_001356255.1;NP_001356256.1;NP_001356257.1;NP_001356258.1;NP_001356259.1;NP_001356260.1;NP_001440.2;XP_006724806.1;XP_006724809.1;XP_024308122.1	3702	300163	113.553	98.3052	97.5922	126.226	116.647	134.293	123.507	111.61	120.766	306.688	276.852	275.661	357.713	332.821	368.004	347.274	315.208	337.997	1.18377	15556.5	0.0562051	4.33029	1.48915e-05	6.53607e-05	-1.06666	16574.7	0.0454187	-2.0497	0.0403938	0.122523	13.7985	14.0417	13.9695	13.8944	13.78	13.7784	13.9851	13.9266	14.0053	13.9406	13.8502	13.9394
2280	NM_000801,NM_001199786,NM_054014	FKBP1A	FKBP prolyl isomerase 1A	protein_coding	NP_000792.1;NP_001186715.1;NP_463460.1	3711	186945	152.802	136.585	132.65	127.284	116.096	125.471	110.375	110.845	111.95	412.692	384.658	374.687	360.71	331.248	343.827	310.35	313.049	313.321	-1.17195	11455.9	0.0563075	-4.06531	4.79686e-05	0.000193122	-1.11324	10156.6	0.0412914	-3.74798	0.000178262	0.00157283	13.5939	13.3646	13.2308	13.5993	13.5006	13.4804	13.4228	13.337	13.3762	13.2736	13.2698	13.2969
2288	NM_002014,XM_011520929	FKBP4	FKBP prolyl isomerase 4	protein_coding	NP_002005.1;XP_011519231.1	3720	600611	9.16614	9.11018	9.4596	45.1626	45.7388	49.7012	53.5219	54.4116	50.4271	24.7562	25.6565	26.7197	127.986	130.503	136.196	150.492	153.669	141.134	5.07182	5895.31	0.0515739	45.4203	0	0	1.12008	10591.7	0.0416007	3.93252	8.40593e-05	0.000831839	10.923	13.2658	13.4501	11.7932	11.7899	11.8133	13.1132	13.1271	13.1887	13.2496	13.2759	13.2216
2305	NM_001243088,NM_001243089,NM_021953,NM_202002,NM_202003,XM_005253676,XM_011520930,XM_011520931,XM_011520932,XM_011520933,XM_011520934,XM_011520935,XR_931507	FOXM1	forkhead box M1	protein_coding	NP_001230017.1;NP_001230018.1;NP_068772.2;NP_973731.1;NP_973732.1;XP_005253733.1;XP_011519232.1;XP_011519233.1;XP_011519234.1;XP_011519235.1;XP_011519236.1;XP_011519237.1	3818	602341	9.73294	10.3693	10.1015	8.3614	8.00836	8.72777	7.44029	7.61196	7.72818	26.2871	29.2025	28.5328	23.6954	22.8497	23.9167	20.9204	21.4977	21.6294	-1.22843	1912.11	0.0604597	-4.90927	9.1418e-07	4.88786e-06	-1.10403	1658.88	0.0585158	-2.43993	0.0146901	0.0567039	11.0417	10.745	10.6226	10.9341	10.9964	10.9723	10.7966	10.7566	10.8003	10.6773	10.6904	10.7248
2309	NM_001455,NM_201559,XM_005266867,XM_005266868,XM_011535626,XM_011535628,XM_011535629,XM_017010585,XM_017010586	FOXO3	forkhead box O3	protein_coding	NP_001446.1;NP_963853.1;XP_005266924.1;XP_005266925.1;XP_011533928.1;XP_011533930.1;XP_011533931.1;XP_016866074.1;XP_016866075.1	3821	602681	9.62718	10.7476	10.3375	8.86076	9.13275	9.21327	10.4152	10.7444	9.18345	26.0014	30.2679	29.1994	25.1105	26.0578	25.2472	29.2852	30.3444	25.7023	-1.15683	4012.67	0.0528126	-3.9797	6.90034e-05	0.000270765	1.12746	4016.64	0.0528691	3.27364	0.00106172	0.00689603	12.0714	11.8617	12.0558	12.0053	12.0925	12.0733	11.913	11.9271	11.9359	12.0469	12.0837	11.9582
2313	NM_001167681,NM_001271010,NM_001271012,NM_002017,XM_011542701,XM_011542702,XM_017017405,XM_017017406	FLI1	Fli-1 proto-oncogene, ETS transcription factor	protein_coding	NP_001161153.1;NP_001257939.1;NP_001257941.1;NP_002008.2;XP_011541003.1;XP_011541004.1;XP_016872894.1;XP_016872895.1	3749	193067	7.6543	7.59546	8.1104	5.95407	5.92792	5.42044	8.21763	7.2765	7.14473	20.673	21.3907	22.9088	16.8732	16.9137	14.8537	23.1061	20.5503	19.9964	-1.36251	1432.52	0.0703694	-6.34171	2.27225e-10	1.97846e-09	1.25541	1387.83	0.0671498	4.88702	1.02374e-06	1.68373e-05	10.6904	10.2439	10.5938	10.6294	10.5899	10.6556	10.3844	10.3937	10.2925	10.5828	10.5262	10.5406
2317	NM_001164317,NM_001164318,NM_001164319,NM_001457	FLNB	filamin B	protein_coding	NP_001157789.1;NP_001157790.1;NP_001157791.1;NP_001448.2	3755	603381	17.7377	19.4479	19.8554	18.3936	17.5782	18.0267	19.2944	20.377	19.1842	47.9067	54.7702	56.0838	52.1258	50.1546	49.3987	54.2516	57.5486	53.6922	-1.08036	10139.8	0.0529674	-2.10518	0.0352756	0.0715901	1.08518	10311.6	0.0391015	3.01621	0.00255955	0.0141758	13.3624	13.251	13.3898	13.3151	13.4064	13.4291	13.3428	13.3022	13.2921	13.3659	13.413	13.3748
2318	NM_001127487,NM_001458	FLNC	filamin C	protein_coding	NP_001120959.1;NP_001449.3	3756	102565	41.4054	50.0158	49.2646	75.901	77.7496	80.2221	71.0128	73.664	73.8595	111.829	140.857	139.154	215.096	221.837	219.833	199.672	208.042	206.715	1.62428	33092.7	0.0615614	11.3675	6.07203e-30	2.59481e-28	-1.07422	40125.1	0.0334218	-3.09039	0.00199894	0.0116057	14.6222	15.3222	15.2396	14.712	14.8831	14.8737	15.2503	15.2727	15.268	15.1675	15.1981	15.2187
2331	NM_002023,NR_103757	FMOD	fibromodulin	protein_coding	NP_002014.2	3774	600245	17.0921	15.89	16.0311	14.9422	12.5598	13.6173	12.6928	12.5179	12.3878	46.163	44.7503	45.2818	42.3448	35.8359	37.3155	35.6894	35.353	34.6706	-1.21802	2569.61	0.0675787	-4.21045	2.54865e-05	0.000107602	-1.09977	2243.69	0.0630622	-2.17566	0.0295804	0.0966674	11.463	11.1775	11.0619	11.4105	11.3512	11.3634	11.283	11.1299	11.1688	11.1195	11.1022	11.1121
2335	NM_001306129,NM_001306130,NM_001306131,NM_001306132,NM_001365517,NM_001365518,NM_001365519,NM_001365520,NM_001365521,NM_001365522,NM_001365523,NM_001365524,NM_002026,NM_054034,NM_212474,NM_212476,NM_212478,NM_212482,XM_005246397,XM_005246398,XM_005246399,XM_005246401,XM_005246402,XM_005246403,XM_005246404,XM_005246407,XM_005246408,XM_005246410,XM_005246411,XM_005246416,XM_017003692,XM_017003695,X…	FN1	fibronectin 1	protein_coding	NP_001293058.2;NP_001293059.2;NP_001293060.2;NP_001293061.2;NP_001352446.1;NP_001352447.1;NP_001352448.1;NP_001352449.1;NP_001352450.1;NP_001352451.1;NP_001352452.1;NP_001352453.1;NP_002017.2;NP_473375.2;NP_997639.2;NP_997641.2;NP_997643.2;NP_997647.2;XP_005246454.1;XP_005246455.1;XP_005246456.1;XP_005246458.1;XP_005246459.1;XP_005246460.1;XP_005246461.1;XP_005246464.1;XP_005246465.1;XP_005246467…	3778	135600	928.37	1019.15	992.447	1145.51	1086.45	1115.75	981.454	970.114	913.894	2507.38	2870.19	2803.28	3246.27	3099.88	3057.49	2759.63	2739.79	2557.77	1.11676	485427	0.0473262	3.36632	0.000761771	0.00240781	-1.17738	480493	0.0357089	-6.59714	4.19174e-11	1.70853e-09	18.807	18.9664	18.7516	18.8007	18.8919	18.8725	18.9914	18.9401	18.9332	18.8245	18.8112	18.7746
2339	NM_002027,NR_033698	FNTA	farnesyltransferase, CAAX box, alpha	protein_coding	NP_002018.1	3782	134635	33.2715	28.1619	29.9419	27.4694	27.5401	29.6639	29.7137	30.5811	31.5343	89.861	79.311	84.5745	77.8456	78.5782	81.2882	83.5485	86.3672	88.2572	-1.10436	2834.08	0.0634397	-2.25741	0.0239826	0.0513777	1.08109	2842.15	0.050318	2.2354	0.0253912	0.086062	11.5388	11.395	11.5276	11.6073	11.4653	11.5244	11.4313	11.4325	11.4662	11.4813	11.502	11.5466
2353	NM_005252	FOS	Fos proto-oncogene, AP-1 transcription factor subunit	protein_coding	NP_005243.1	3796	164810	0.539508	0.555078	0.503148	1.05963	1.10416	1.26392	2.64597	1.79561	1.50902	1.45712	1.56324	1.4212	3.00288	3.15041	3.46354	7.4399	5.07117	4.22339	2.07702	102.375	0.202765	5.20067	1.98568e-07	1.17912e-06	1.72063	191.089	0.1887	4.14911	3.33765e-05	0.000377891	6.05612	7.11074	7.91861	6.76788	6.77438	6.73809	7.05342	7.07733	7.12776	7.61416	7.3477	7.25195
2512	NM_000146,XM_024451447	FTL	ferritin light chain	protein_coding	NP_000137.2;XP_024307215.1	3999	134790	5130.28	4492.82	4652.25	7205.86	7561.62	7654.52	8365.12	7798.69	8277.86	13856	12652.9	13140.8	20420.7	21575	20975.7	23520.9	22025.1	23167.8	1.5355	308465	0.0493764	12.5305	5.08659e-36	3.04469e-34	1.08592	395337	0.0374516	3.17508	0.00149796	0.00911876	17.8925	18.5112	18.651	18.1721	18.0628	18.097	18.4742	18.5188	18.4965	18.5924	18.5233	18.5974
2526	NM_002033	FUT4	fucosyltransferase 4	protein_coding	NP_002024.1	4015	104230	1.07109	1.32808	1.26029	1.08367	1.0203	1.04272	1.20901	1.17775	1.28754	2.89283	3.74019	3.55984	3.07102	2.91116	2.85738	3.39947	3.32618	3.60354	-1.19146	399.213	0.114432	-2.2086	0.0272026	0.0572197	1.16288	399.934	0.106539	2.04342	0.0410112	0.123764	8.76122	8.50987	8.74839	8.63039	8.79663	8.76033	8.63507	8.59129	8.58133	8.69772	8.67614	8.75676
2530	NM_001371533,NM_001371534,NM_001371536,NM_004480,NM_178155,NM_178156,NR_038167,XM_011536614,XM_017021136,XM_017021138,XM_017021139,XM_017021140	FUT8	fucosyltransferase 8	protein_coding	NP_001358462.1;NP_001358463.1;NP_001358465.1;NP_004471.4;NP_835368.1;NP_835369.1;XP_011534916.1;XP_016876625.1;XP_016876627.1;XP_016876628.1;XP_016876629.1	4019	602589	18.7915	16.6207	17.0552	14.818	13.9735	14.6649	13.4111	12.0102	12.1386	50.7529	46.808	48.1744	41.9928	39.8697	40.1864	37.7092	33.9191	33.9731	-1.24662	3853.75	0.0559972	-5.67928	1.35264e-08	9.41148e-08	-1.16189	3238.28	0.0564475	-3.83493	0.0001256	0.00117276	12.0626	11.7439	11.5493	12.0153	11.9386	11.945	11.807	11.7429	11.7407	11.6943	11.5741	11.6184
2531	NM_002035,XM_005266677,XM_017025690	KDSR	3-ketodihydrosphingosine reductase	protein_coding	NP_002026.1;XP_005266734.1;XP_016881179.1	4021	136440	15.7694	16.4935	15.9342	13.294	12.1049	14.1571	15.3834	16.0754	14.7224	42.5904	46.4499	45.0081	37.674	34.5381	38.7948	43.2547	45.4	41.2046	-1.24436	4384.05	0.0552337	-5.71038	1.12724e-08	7.93643e-08	1.16259	4285.68	0.0515945	4.21252	2.52538e-05	0.000294705	12.2472	11.9317	12.17	12.188	12.2321	12.2053	12.0254	11.9488	12.052	12.1381	12.179	12.1101
2535	NM_001466	FZD2	frizzled class receptor 2	protein_coding	NP_001457.1	4040	600667	25.0256	25.8852	23.3094	27.9371	27.0837	28.3808	22.6209	20.7181	23.4973	67.5901	72.8991	65.84	79.171	77.2759	77.772	63.605	58.512	65.7635	1.09873	5759.21	0.0507182	2.67819	0.00740205	0.018389	-1.25238	5500.95	0.0508661	-6.38293	1.73732e-10	6.3127e-09	12.4222	12.5579	12.254	12.4297	12.4675	12.3765	12.525	12.4962	12.5059	12.3132	12.2319	12.3612
2537	NM_002038,NM_022872,NM_022873,XM_024446207	IFI6	interferon alpha inducible protein 6	protein_coding	NP_002029.3;NP_075010.1;NP_075011.1;XP_024301975.1	4054	147572	386.451	342.767	320.712	215.911	230.729	225.902	295.124	338.022	363.613	1043.74	965.318	905.889	611.869	658.323	619.041	829.823	954.641	1017.67	-1.59569	13643.7	0.0591994	-11.3883	4.77993e-30	2.05286e-28	1.47589	13202.5	0.0980827	5.72566	1.03032e-08	2.67312e-07	14.0341	13.3598	13.9421	14.0244	13.9192	13.8605	13.485	13.5435	13.4944	13.7454	13.8676	13.9553
2539	NM_000402,NM_001042351,NM_001360016	G6PD	glucose-6-phosphate dehydrogenase	protein_coding	NP_000393.4;NP_001035810.1;NP_001346945.1	4057	305900	131.397	134.958	133.403	116.393	123.736	127.648	106.059	114.075	112.336	354.882	380.075	376.812	329.847	353.046	349.795	298.214	322.17	314.401	-1.11092	16553.1	0.042752	-3.54955	0.000385891	0.00129883	-1.11177	15111	0.0409313	-3.73445	0.000188126	0.00164272	14.0886	13.937	13.8047	14.0343	14.0658	14.06	13.9197	13.9733	13.97	13.8132	13.876	13.8787
2542	NM_001164277,NM_001164278,NM_001164279,NM_001164280,NM_001467	SLC37A4	solute carrier family 37 member 4	protein_coding	NP_001157749.1;NP_001157750.1;NP_001157751.1;NP_001157752.1;NP_001458.1	4061	602671	3.10923	2.54478	2.53889	1.73313	1.39587	1.64307	1.2748	1.2827	1.10694	8.39752	7.16674	7.1714	4.91153	3.98274	4.50251	3.58446	3.6226	3.09806	-1.73015	294.856	0.133778	-5.91204	3.37906e-09	2.5584e-08	-1.3088	193.125	0.152746	-2.54175	0.0110299	0.0452588	8.54718	7.75247	7.38807	8.22035	8.08377	8.07694	7.80263	7.67341	7.75132	7.6089	7.59961	7.53504
2553	NM_001320910,NM_001320915,NM_002041,NM_005254,NM_016654,NM_016655,NM_181427,XM_005254274,XM_011521426,XM_017022053,XM_017022054,XM_024449883,XM_024449884,XM_024449885,XM_024449886,XM_024449887,XM_024449888	GABPB1	GA binding protein transcription factor subunit beta 1	protein_coding	NP_001307839.1;NP_001307844.1;NP_002032.2;NP_005245.2;NP_057738.1;NP_057739.1;NP_852092.1;XP_005254331.1;XP_011519728.1;XP_016877542.1;XP_016877543.1;XP_024305651.1;XP_024305652.1;XP_024305653.1;XP_024305654.1;XP_024305655.1;XP_024305656.1	4074	600610	5.4425	5.05029	5.35758	6.95443	6.51736	6.95631	7.95382	8.63021	7.51231	14.6993	14.2229	15.1331	19.7082	18.5955	19.0624	22.3644	24.3734	21.0252	1.25983	989.804	0.0769627	4.32978	1.49259e-05	6.54779e-05	1.13845	1196.92	0.0679729	2.75212	0.005921	0.0274234	9.77565	10.1073	10.316	9.98014	9.89036	9.91593	10.1523	10.1071	10.0919	10.23	10.2624	10.1871
2585	NM_001001556,NM_001289030,NM_001289031,NM_001352047,NM_001352048,NM_002044,NR_147895,XM_005254279,XM_005254280,XM_005254284,XM_006720461,XM_006720462,XM_006720463,XM_006720464,XM_011521441,XM_017022062,XM_017022063,XM_017022064,XM_024449892,XM_024449893,XM_024449894,XM_024449895,XR_001751202,XR_001751204,XR_001751205,XR_001751206,XR_001751207,XR_001751208,XR_002957633	GALK2	galactokinase 2	protein_coding	NP_001001556.1;NP_001275959.1;NP_001275960.1;NP_001338976.1;NP_001338977.1;NP_002035.1;XP_005254336.1;XP_005254337.1;XP_005254341.1;XP_006720524.1;XP_006720525.1;XP_006720526.1;XP_006720527.1;XP_011519743.1;XP_016877551.1;XP_016877552.1;XP_016877553.1;XP_024305660.1;XP_024305661.1;XP_024305662.1;XP_024305663.1	4119	137028	4.01025	4.55173	5.51379	3.15771	3.09817	2.79502	4.27254	4.6852	4.45656	10.831	12.8188	15.5743	8.94863	8.8398	7.6592	12.0134	13.2319	12.4729	-1.42227	851.613	0.0791617	-6.41965	1.3659e-10	1.22404e-09	1.25105	803.057	0.0782032	4.13199	3.5963e-05	0.000402636	9.96584	9.45777	9.80201	9.90707	9.84297	9.88696	9.55622	9.60193	9.60726	9.79947	9.76654	9.7375
2588	NM_000512,NM_001323543,NM_001323544,XM_005256301,XM_011522982,XM_017023111,XM_017023112,XM_017023113	GALNS	galactosamine (N-acetyl)-6-sulfatase	protein_coding	NP_000503.1;NP_001310472.1;NP_001310473.1;XP_005256358.1;XP_011521284.1;XP_016878600.1;XP_016878601.1;XP_016878602.1	4122	612222	10.6803	10.0293	11.1578	17.4498	15.8798	18.1815	15.0038	15.4574	15.0375	28.8458	28.245	31.5164	49.451	45.3087	49.8229	42.1872	43.6546	42.0865	1.53151	2266.48	0.0569601	10.7962	3.58574e-27	1.29139e-25	-1.09401	2662.48	0.0487206	-2.66063	0.00779943	0.0342951	10.8065	11.421	11.3124	11.0052	11.0189	10.9772	11.3953	11.352	11.3612	11.2827	11.2921	11.2878
2589	NM_020474	GALNT1	polypeptide N-acetylgalactosaminyltransferase 1	protein_coding	NP_065207.2	4123	602273	16.6087	14.7912	14.4847	13.3553	13.068	14.4798	14.1922	14.7829	15.2553	44.8575	41.6557	40.9137	37.8476	37.2861	39.6789	39.9053	41.7499	42.6961	-1.14735	3223.91	0.0606562	-3.26928	0.00107821	0.00330113	1.07832	3164.09	0.0511506	2.12677	0.0334392	0.106169	11.7506	11.5517	11.6806	11.7891	11.6909	11.6763	11.5875	11.5682	11.6269	11.6216	11.6546	11.7006
2590	NM_001291866,NM_004481,NR_120373,XM_017000963,XM_017000964,XM_017000965,XM_017000966	GALNT2	polypeptide N-acetylgalactosaminyltransferase 2	protein_coding	NP_001278795.1;NP_004472.1;XP_016856452.1;XP_016856453.1;XP_016856454.1;XP_016856455.1	4124	602274	41.6668	43.4105	43.2796	47.7203	46.9009	49.6686	46.6935	44.2844	44.8989	112.535	122.255	122.248	135.235	133.819	136.107	131.292	125.068	125.661	1.09958	11643.3	0.0425004	3.22253	0.00127066	0.00382691	-1.06775	11981.3	0.0362875	-2.60632	0.00915219	0.0388699	13.437	13.5741	13.5005	13.4526	13.4962	13.4961	13.5704	13.5544	13.5745	13.5285	13.4768	13.5082
2593	NM_000156,NM_138924	GAMT	guanidinoacetate N-methyltransferase	protein_coding	NP_000147.1;NP_620279.1	4136	601240	15.8175	17.1569	14.9775	20.5888	20.1971	20.8313	15.5675	16.3125	18.086	42.7204	48.3181	42.3058	58.3467	57.6269	57.0841	43.7725	46.0697	50.6185	1.24077	1248.05	0.0712413	4.36882	1.24921e-05	5.54241e-05	-1.246	1263.2	0.0715532	-4.43459	9.22476e-06	0.000121849	10.1215	10.4327	10.1347	10.1722	10.2458	10.1399	10.3782	10.3671	10.3605	10.1204	10.1538	10.2575
2597	NM_001256799,NM_001289745,NM_001289746,NM_001357943,NM_002046,NR_152150	GAPDH	glyceraldehyde-3-phosphate dehydrogenase	protein_coding	NP_001243728.1;NP_001276674.1;NP_001276675.1;NP_001344872.1;NP_002037.2	4141	138400	1585.68	1445.27	1412.94	1314.71	1290.24	1405.28	1221.24	1240.01	1201.13	4282.66	4070.25	3991.03	3725.77	3681.35	3850.89	3433.87	3502.03	3361.67	-1.13418	104629	0.047656	-3.81172	0.000138004	0.000509405	-1.09911	94987.3	0.0313482	-4.34901	1.36756e-05	0.000172164	16.7629	16.5812	16.4657	16.7811	16.7009	16.6843	16.6006	16.5832	16.6281	16.5123	16.523	16.5122
2615	NM_001128922,NM_001370187,NM_001370188,NM_001370189,NM_001370190,NM_001370191,NM_005512,NR_163259,XM_011544935	LRRC32	leucine rich repeat containing 32	protein_coding	NP_001122394.1;NP_001357116.1;NP_001357117.1;NP_001357118.1;NP_001357119.1;NP_001357120.1;NP_005503.1;XP_011543237.1	4161	137207	1.82696	2.0909	2.04716	1.08916	1.17596	1.21103	2.02379	1.84299	1.84072	4.93433	5.88851	5.78244	3.08656	3.35528	3.3186	5.69045	5.20496	5.15175	-1.72793	369.473	0.116432	-6.77685	1.22821e-11	1.25446e-10	1.61673	360.037	0.112521	6.1596	7.29292e-10	2.3961e-08	8.86963	8.08314	8.79746	8.58595	8.7089	8.71916	8.24513	8.29139	8.30087	8.66358	8.60465	8.59006
2619	NM_002048	GAS1	growth arrest specific 1	protein_coding	NP_002039.2	4165	139185	17.7754	18.1518	17.539	13.8846	13.8289	14.9935	12.7838	11.2599	12.9876	48.0085	51.12	49.541	39.3475	39.4569	41.0869	35.9453	31.8	36.3491	-1.28136	2929.85	0.0525746	-6.80319	1.02325e-11	1.05134e-10	-1.1569	2429.3	0.0615595	-3.41572	0.000636145	0.00451792	11.6843	11.3268	11.1374	11.5227	11.5493	11.522	11.2924	11.2888	11.3285	11.1995	11.0861	11.2274
2621	NM_000820	GAS6	growth arrest specific 6	protein_coding	NP_000811.1	4168	600441	59.4205	63.6569	63.187	49.0821	48.1574	49.6712	40.0734	39.4297	41.9432	160.485	179.274	178.479	139.094	137.404	136.114	112.678	111.357	117.389	-1.29713	8096.15	0.0470521	-7.97674	1.50255e-15	2.28832e-14	-1.21418	6520.61	0.0424589	-6.59412	4.27775e-11	1.73855e-09	13.1584	12.7833	12.5239	12.9867	13.0589	13.0562	12.8045	12.787	12.7823	12.6023	12.5848	12.6567
2624	NM_001145661,NM_001145662,NM_032638	GATA2	GATA binding protein 2	protein_coding	NP_001139133.1;NP_001139134.1;NP_116027.2	4171	137295	12.3409	12.6937	13.3285	11.1392	11.7309	11.5024	10.687	9.86836	10.7359	33.3306	35.7487	37.6478	31.5673	33.471	31.52	30.0495	27.8702	30.0472	-1.13891	2440.46	0.0577289	-3.25053	0.0011519	0.00349992	-1.1027	2207.87	0.0572341	-2.46426	0.0137296	0.053659	11.3434	11.1564	11.0362	11.2501	11.2825	11.3238	11.1541	11.1996	11.15	11.0979	11.0259	11.116
2627	NM_005257	GATA6	GATA binding protein 6	protein_coding	NP_005248.2	4174	601656	1.63252	1.70501	1.25599	2.73667	2.82941	2.98669	3.13715	3.37901	3.50382	4.40917	4.80173	3.54769	7.75546	8.07295	8.18445	8.82096	9.54299	9.80637	1.82189	459.803	0.114976	7.52709	5.18834e-14	6.77802e-13	1.16883	652.478	0.0869509	2.58844	0.00964119	0.0404579	8.3492	9.2131	9.45702	8.81574	8.84847	8.64965	9.1884	9.21429	9.22807	9.27864	9.33644	9.38293
2634	NM_004120	GBP2	guanylate binding protein 2	protein_coding	NP_004111.2	4183	600412	3.23722	3.23854	2.81426	1.68965	1.82848	1.77703	2.98585	2.66783	2.81989	8.7432	9.12054	7.94921	4.7883	5.21705	4.86961	8.39555	7.53449	7.8922	-1.79187	578.979	0.0966506	-8.70623	3.14157e-18	6.01662e-17	1.59201	545.38	0.0946607	7.08684	1.37207e-12	6.76985e-11	9.53766	8.69603	9.38797	9.39349	9.40151	9.28856	8.88318	8.94065	8.89472	9.30282	9.20937	9.27047
2635	NM_001319179,NM_001319180,NM_001319181,NM_018284,NR_135007,XM_005270743,XM_006710574,XM_011541233,XM_011541234,XM_017001013,XM_017001014	GBP3	guanylate binding protein 3	protein_coding	NP_001306108.1;NP_001306109.1;NP_001306110.1;NP_060754.2;XP_005270800.1;XP_006710637.1;XP_011539535.1;XP_011539536.1;XP_016856502.1;XP_016856503.1	4184	600413	3.31731	3.36742	3.35217	2.72185	2.50358	2.75134	3.51276	3.58432	3.26154	8.95951	9.48349	9.46861	7.71344	7.14327	7.53949	9.8771	10.1228	9.12828	-1.29157	457.881	0.0994034	-3.71339	0.000204498	0.000729305	1.29511	465.372	0.0988825	3.77292	0.000161348	0.00144976	9.01177	8.6423	9.03724	8.94327	8.95438	8.96405	8.77965	8.72721	8.77328	8.96402	8.97811	8.91612
2639	NM_000159,NM_013976,NR_102316,NR_102317	GCDH	glutaryl-CoA dehydrogenase	protein_coding	NP_000150.1;NP_039663.1	4189	608801	3.67755	3.92579	3.98544	4.89824	5.48275	5.02548	4.42562	4.06049	4.53051	9.93247	11.056	11.2573	13.8811	15.6435	13.7713	12.4439	11.4676	12.6799	1.27834	492.544	0.0995478	3.55881	0.000372536	0.00125733	-1.17484	519.141	0.100843	-2.30525	0.0211528	0.0752237	8.75536	9.111	8.89863	8.80207	8.82264	8.88015	9.01084	9.06979	8.98255	8.89655	8.82147	8.9639
2643	NM_000161,NM_001024024,NM_001024070,NM_001024071,XM_017021218	GCH1	GTP cyclohydrolase 1	protein_coding	NP_000152.1;NP_001019195.1;NP_001019241.1;NP_001019242.1;XP_016876707.1	4193	600225	0.257484	0.216655	0.390233	0.151973	0.205876	0.149407	0.497324	0.70335	0.532341	0.695423	0.610155	1.10226	0.430676	0.58741	0.409422	1.39837	1.9864	1.4899	-1.68043	42.6999	0.324541	-2.30736	0.0210346	0.0460735	3.08552	66.054	0.277222	5.86357	4.53024e-09	1.28436e-07	5.74119	4.99594	6.6399	5.78524	5.73532	5.88439	5.65155	5.71498	5.63102	6.01199	6.1234	5.97694
2648	NM_001376227,NM_021078,XM_006721818,XM_017024448	KAT2A	lysine acetyltransferase 2A	protein_coding	NP_001363156.1;NP_066564.2;XP_006721881.1;XP_016879937.1	4201	602301	11.1031	12.1588	11.474	22.6427	23.159	23.1884	19.8203	20.3085	20.6967	29.9876	34.2422	32.4097	64.1673	66.078	63.5432	55.7304	57.3552	57.9253	1.9471	3137.93	0.0572335	16.7966	2.58514e-63	4.18964e-61	-1.13855	3950.73	0.045226	-4.13926	3.48434e-05	0.000391974	11.0558	12.0179	11.851	11.3108	11.4114	11.3625	11.9324	11.9628	11.9311	11.799	11.8134	11.8527
2661	NM_001288824,NM_001288825,NM_001288826,NM_001288827,NM_001288828,NM_005260,XM_005271957,XM_006714585,XM_011543308,XM_011543309,XM_011543310,XM_011543311	GDF9	growth differentiation factor 9	protein_coding	NP_001275753.1;NP_001275754.1;NP_001275755.1;NP_001275756.1;NP_001275757.1;NP_005251.1;XP_005272014.1;XP_006714648.1;XP_011541610.1;XP_011541611.1;XP_011541612.1;XP_011541613.1	4224	601918	0.121838	0.07425	0.025165	0.161787	0.251593	0.097564	0.064925	0.059806	0.067686	0.329066	0.209107	0.071082	0.458489	0.717852	0.267355	0.182556	0.168903	0.189439	2.06646	19.879	0.49708	2.10662	0.0351502	0.0714018	-1.96298	20.453	0.459345	-2.11833	0.0341473	NA	3.70496	4.7397	3.78572	4.25766	4.22561	4.14694	4.30397	4.36876	4.2672	4.21656	4.20672	4.22308
2664	NM_001493	GDI1	GDP dissociation inhibitor 1	protein_coding	NP_001484.1	4226	300104	46.0706	49.1476	49.3999	71.0333	68.2491	73.2814	67.9335	65.9866	65.8517	124.429	138.412	139.536	201.301	194.73	200.813	191.014	186.359	184.304	1.43611	7724.06	0.0482412	10.824	2.64994e-27	9.64476e-26	-1.06835	8944.71	0.0370426	-2.57481	0.0100296	0.041776	12.6304	13.1528	13.0785	12.7439	12.807	12.8156	13.1272	13.0901	13.1224	13.0654	13.0355	13.0514
2669	NM_005261,NM_181702,XM_017013315	GEM	GTP binding protein overexpressed in skeletal muscle	protein_coding	NP_005252.1;NP_859053.1;XP_016868804.1	4234	600164	21.735	22.2212	22.3124	18.0004	18.3923	17.0969	33.2818	34.1751	28.6078	58.7026	62.5805	63.0239	51.0114	52.4773	46.8508	93.5811	96.5172	80.0665	-1.25908	2518.01	0.0587806	-5.65445	1.56347e-08	1.0791e-07	1.78352	3148.53	0.0628533	13.2805	3.00226e-40	8.44355e-38	11.4547	11.1224	11.9784	11.5187	11.539	11.551	11.3514	11.3745	11.2814	11.8792	11.8998	11.755
2673	NM_001244710,NM_002056,XM_017003801,XM_017003802	GFPT1	glutamine--fructose-6-phosphate transaminase 1	protein_coding	NP_001231639.1;NP_002047.2;XP_016859290.1;XP_016859291.1	4241	138292	13.2384	14.6086	15.7641	15.1739	15.9967	17.1278	17.0309	18.5298	16.5575	35.7547	41.1415	44.5274	43.0014	45.6422	46.9355	47.887	52.3319	46.3404	1.12924	7361.36	0.0489113	3.585	0.000337079	0.00114712	1.08843	8272.3	0.0442247	2.76435	0.00570356	0.0266811	12.7552	12.9309	13.0738	12.8004	12.8687	12.8475	12.9108	12.9589	12.9705	13.0034	13.0693	12.9932
2677	NM_000821,NM_001142269,NM_001311312,XM_005264259,XM_011532764,XM_011532765,XM_017003803,XR_001738703	GGCX	gamma-glutamyl carboxylase	protein_coding	NP_000812.2;NP_001135741.1;NP_001298241.1;XP_005264316.1;XP_011531066.1;XP_011531067.1;XP_016859292.1	4247	137167	7.67095	7.69918	8.26879	12.1292	11.232	11.3261	10.657	10.004	9.91372	20.718	21.6828	23.3562	34.3731	32.0473	31.0369	29.9652	28.2534	27.7462	1.49772	3757.07	0.0544742	10.698	1.04017e-26	3.68433e-25	-1.13041	4308.06	0.0513216	-3.44594	0.000569081	0.00413135	11.555	12.1374	11.9822	11.7266	11.7246	11.7236	12.1321	12.0342	12.0767	12.0151	11.9362	11.9543
2683	NM_001378495,NM_001378496,NM_001378497,NM_001497	B4GALT1	beta-1,4-galactosyltransferase 1	protein_coding	NP_001365424.1;NP_001365425.1;NP_001365426.1;NP_001488.2	924	137060	30.4138	30.0527	30.0668	24.3851	22.61	24.4859	32.6668	30.8311	29.6151	82.1428	84.6358	84.9273	69.1049	64.5115	67.0989	91.8517	87.073	82.8856	-1.29297	6394.95	0.048049	-7.71473	1.21238e-14	1.69467e-13	1.29102	6483.1	0.0470591	7.83092	4.84326e-15	3.21254e-13	12.8163	12.4454	12.8353	12.7752	12.771	12.7834	12.5743	12.5007	12.5491	12.821	12.7552	12.736
2686	NM_001351702,NM_178026,XM_011528782,XM_011528783,XM_017027810,XM_017027811,XM_024451871,XR_001754240,XR_001754241,XR_001754242,XR_001754243,XR_001754244	GGT7	gamma-glutamyltransferase 7	protein_coding	NP_001338631.1;NP_821158.2;XP_011527084.1;XP_011527085.1;XP_016883299.1;XP_016883300.1;XP_024307639.1	4259	612342	10.6665	11.3129	10.1066	12.3875	12.1415	11.8144	11.669	10.4034	11.2875	28.8084	31.8599	28.5471	35.1048	34.6425	32.3751	32.8105	29.3812	31.5909	1.0997	1742.16	0.0664774	2.06242	0.0391673	0.0784214	-1.09711	1769.83	0.0625746	-2.1367	0.0326221	0.104234	10.6966	10.8335	10.7214	10.7222	10.7921	10.6878	10.8348	10.8344	10.7766	10.771	10.6705	10.7563
2710	NM_000167,NM_001128127,NM_001205019,NM_203391,XM_005274488,XM_006724483,XM_006724484,XM_006724485,XM_006724486,XM_011545491,XM_011545492,XM_011545493,XM_011545494,XM_017029409,XM_017029410,XM_017029411,XM_017029412	GK	glycerol kinase	protein_coding	NP_000158.1;NP_001121599.1;NP_001191948.1;NP_976325.1;XP_005274545.1;XP_006724546.1;XP_006724547.1;XP_006724548.1;XP_006724549.1;XP_011543793.1;XP_011543794.1;XP_011543795.1;XP_011543796.1;XP_016884898.1;XP_016884899.1;XP_016884900.1;XP_016884901.1	4289	300474	3.46415	3.80109	3.67128	1.01294	0.993275	0.720616	1.27546	1.55799	1.22802	9.35612	10.7048	10.3699	2.87056	2.83404	1.97471	3.5863	4.40007	3.43694	-3.88035	557.078	0.110696	-17.6717	6.93297e-70	1.47039e-67	1.45199	283.798	0.143676	3.74474	0.00018058	0.00158807	9.7914	7.83294	8.39346	9.25934	9.255	9.28097	8.29436	8.25721	8.09256	8.45274	8.54561	8.39052
2733	NM_001003722,NM_001499,XM_006717059,XM_006717060,XM_011518549,XM_011518550,XM_011518551,XM_024447519	GLE1	GLE1 RNA export mediator	protein_coding	NP_001003722.1;NP_001490.1;XP_006717122.1;XP_006717123.1;XP_011516851.1;XP_011516852.1;XP_011516853.1;XP_024303287.1	4315	603371	7.83237	7.80175	7.43184	10.5466	10.3355	10.8415	9.66166	9.35508	8.9171	21.1539	21.9717	20.9921	29.8881	29.4896	29.7091	27.1665	26.4206	24.9569	1.34113	1759.54	0.060264	7.02657	2.11667e-12	2.35966e-11	-1.13758	1921.77	0.0542663	-3.42695	0.000610407	0.00437044	10.554	10.9771	10.8126	10.6906	10.7001	10.6526	10.9416	10.9264	10.9318	10.8437	10.811	10.8009
2734	NM_001145666,NM_001145667,NM_012201,NR_027264,NR_027265	GLG1	golgi glycoprotein 1	protein_coding	NP_001139138.1;NP_001139139.1;NP_036333.2	4316	600753	39.1621	41.5731	40.1564	38.677	37.2815	39.4988	36.0133	34.9941	34.4944	105.77	117.08	113.427	109.607	106.373	108.239	101.262	98.8303	96.5418	-1.07492	21115	0.042505	-2.45211	0.0142022	0.032771	-1.09808	19727	0.0331345	-4.07398	4.62162e-05	0.000495723	14.4171	14.3129	14.1989	14.3595	14.4212	14.3935	14.338	14.3063	14.3244	14.2523	14.225	14.23
2736	NM_001371271,NM_001374353,NM_001374354,NM_005270,XM_011510969,XM_011510970,XM_011510971,XM_011510972,XM_011510973,XM_017003818	GLI2	GLI family zinc finger 2	protein_coding	NP_001358200.1;NP_001361282.1;NP_001361283.1;NP_005261.2;XP_011509271.2;XP_011509272.1;XP_011509273.1;XP_011509274.2;XP_011509275.1;XP_016859307.1	4318	165230	4.05545	4.5289	4.35822	5.67872	5.45536	5.12893	4.31326	4.61645	4.6074	10.9531	12.7545	12.3103	16.0929	15.5654	14.0548	12.1279	13.0378	12.895	1.23148	2018.04	0.0686731	4.37423	1.21864e-05	5.42641e-05	-1.21221	2061.84	0.0629413	-4.41104	1.02875e-05	0.000134251	10.8206	11.1213	10.864	10.8447	10.9464	10.912	11.1349	11.0948	11.0126	10.8635	10.9247	10.9445
2737	NM_000168,XM_011515274,XM_017011997	GLI3	GLI family zinc finger 3	protein_coding	NP_000159.3;XP_011513576.1;XP_016867486.1	4319	165240	5.40497	6.38498	6.23625	4.57265	3.95805	4.38873	3.67436	3.84797	3.59859	14.598	17.9817	17.615	12.9584	11.2932	12.0265	10.3315	10.8674	10.0716	-1.42754	2516.19	0.0726555	-7.06809	1.57084e-12	1.77536e-11	-1.16679	1953.17	0.061189	-3.63708	0.00027575	0.00226571	11.531	11.0176	10.8164	11.2748	11.4359	11.4125	11.1139	10.994	11.0516	10.9107	10.946	10.9015
2746	NM_001318900,NM_001318901,NM_001318902,NM_001318904,NM_001318905,NM_001318906,NM_005271	GLUD1	glutamate dehydrogenase 1	protein_coding	NP_001305829.1;NP_001305830.1;NP_001305831.1;NP_001305833.1;NP_001305834.1;NP_001305835.1;NP_005262.1	4335	138130	58.1776	52.739	53.5013	47.1463	44	46.3747	46.0943	44.0514	43.0168	157.128	148.526	151.121	133.608	125.542	127.081	129.607	124.41	120.394	-1.20519	9869.83	0.049126	-5.48102	4.22886e-08	2.74764e-07	-1.05652	8838.38	0.0400417	-1.981	0.0475916	0.138043	13.3973	13.1277	13.0696	13.3705	13.2977	13.3215	13.1894	13.1212	13.1569	13.1248	13.0947	13.0945
2764	NM_004124	GMFB	glia maturation factor beta	protein_coding	NP_004115.1	4373	601713	30.0811	27.0812	27.3871	22.9355	23.6193	22.3414	30.5455	28.1788	30.4078	81.2443	76.2673	77.3581	64.9969	67.3912	61.2223	85.8871	79.5825	85.1043	-1.25427	6072.73	0.0546438	-5.98146	2.21141e-09	1.71279e-08	1.28794	6252.74	0.0488907	7.46687	8.21264e-14	4.71372e-12	12.7225	12.3953	12.7813	12.7484	12.6589	12.6735	12.4968	12.5228	12.4413	12.7363	12.6588	12.7467
2771	NM_001166425,NM_001282617,NM_001282618,NM_001282619,NM_001282620,NM_002070	GNAI2	G protein subunit alpha i2	protein_coding	NP_001159897.1;NP_001269546.1;NP_001269547.1;NP_001269548.1;NP_001269549.1;NP_002061.1	4385	139360	215.762	213.267	212.315	178.925	182.316	183.871	157.62	159.796	164.752	582.738	600.614	599.708	507.057	520.189	503.863	443.193	451.296	461.102	-1.20375	25473.3	0.0379631	-7.04738	1.82315e-12	2.05107e-11	-1.13482	22060.3	0.0355519	-5.13225	2.863e-07	5.33239e-06	14.7643	14.4967	14.335	14.683	14.6793	14.6795	14.503	14.5202	14.4943	14.3672	14.3764	14.4215
2773	NM_006496	GNAI3	G protein subunit alpha i3	protein_coding	NP_006487.1	4387	139370	15.4735	14.4649	14.7654	12.993	12.1974	13.6482	14.2881	14.1277	14.6053	41.7915	40.7367	41.7065	36.821	34.802	37.4002	40.1751	39.8993	40.8769	-1.17755	7314.41	0.0492523	-4.78742	1.6894e-06	8.63499e-06	1.10383	7168.47	0.0427651	3.33247	0.000860792	0.00578607	12.9497	12.7137	12.877	12.9392	12.8841	12.9073	12.7738	12.7168	12.7854	12.8397	12.8261	12.8743
2817	NM_002081,XM_011510976	GPC1	glypican 1	protein_coding	NP_002072.2;XP_011509278.1	4449	600395	71.0214	73.053	70.5745	67.2681	70.3219	69.8534	56.5671	61.7063	63.9253	191.817	205.736	199.346	190.631	200.644	191.42	159.054	174.271	178.912	-1.05838	15191	0.0417394	-1.96107	0.049871	0.0961866	-1.14272	14038.8	0.0468925	-4.10463	4.04964e-05	0.000443505	13.9312	13.8495	13.6775	13.8975	13.9307	13.903	13.8421	13.8827	13.8433	13.6653	13.7399	13.7895
2820	NM_000408,NM_001083112,XM_005246469,XM_011510977,XM_011510978,XM_017003830,XM_024452798	GPD2	glycerol-3-phosphate dehydrogenase 2	protein_coding	NP_000399.3;NP_001076581.2;XP_005246526.1;XP_011509279.1;XP_011509280.1;XP_016859319.1;XP_024308566.1	4456	138430	15.9511	15.4522	16.1649	13.0306	12.8391	13.5232	16.022	15.6264	15.8475	43.0813	43.5171	45.6597	36.9275	36.6329	37.0576	45.0503	44.1321	44.3536	-1.23467	4825.15	0.0468036	-6.49798	8.14053e-11	7.52265e-10	1.20245	4824.88	0.0411717	6.46024	1.0454e-10	3.97309e-09	12.3804	12.0763	12.3632	12.3422	12.3247	12.3632	12.1583	12.1423	12.1528	12.326	12.2939	12.3258
2825	NM_001098199,NM_001261452,NM_001261453,NM_001261454,NM_001261455,NM_005279,XM_005246471	GPR1	G protein-coupled receptor 1	protein_coding	NP_001091669.1;NP_001248381.1;NP_001248382.1;NP_001248383.1;NP_001248384.1;NP_005270.2;XP_005246528.1	4463	600239	5.02191	4.55474	3.63518	2.286	2.22856	2.51724	1.84886	1.47761	1.88943	13.5634	12.8273	10.268	6.4783	6.35858	6.89802	5.19858	4.17306	5.28808	-1.98072	463.015	0.12354	-7.98145	1.44622e-15	2.20449e-14	-1.26298	282.274	0.134429	-2.50568	0.0122217	0.04888	9.26596	8.27791	7.96396	8.97027	8.83229	8.71916	8.30998	8.24349	8.38821	8.22214	8.07497	8.16975
2852	NM_001039966,NM_001098201,NM_001505	GPER1	G protein-coupled estrogen receptor 1	protein_coding	NP_001035055.1;NP_001091671.1;NP_001496.1	4485	601805	3.84715	3.62424	3.27774	3.11879	2.77768	3.26814	2.1343	2.5613	2.49806	10.3905	10.2068	9.25836	8.83833	7.92535	8.95569	6.00118	7.23361	6.99149	-1.17109	528.695	0.101955	-2.23489	0.0254246	0.0540296	-1.30175	436.251	0.110201	-3.45232	0.000555778	0.00404941	9.15661	8.92684	8.5653	9.09381	9.03761	8.988	8.94086	8.8353	8.96332	8.64342	8.76205	8.74422
2873	NM_001321089,NM_001321090,NM_001321091,NM_001321092,NM_001321093,NM_001330539,NM_001330541,NM_004127,NM_212492,XM_005256350,XM_005256353,XM_005256359,XM_005256360,XM_017024524,XM_017024525,XM_017024526,XM_017024527,XM_017024531,XM_017024534,XM_017024535,XM_024450713,XM_024450714,XM_024450715,XM_024450716,XM_024450717,XM_024450718,XM_024450719,XM_024450720,XM_024450721,XM_024450722,XM_024450723,XM…	GPS1	G protein pathway suppressor 1	protein_coding	NP_001308018.1;NP_001308019.1;NP_001308020.1;NP_001308021.1;NP_001308022.1;NP_001317468.1;NP_001317470.1;NP_004118.3;NP_997657.1;XP_005256407.1;XP_005256410.1;XP_005256416.1;XP_005256417.1;XP_016880013.1;XP_016880014.1;XP_016880015.1;XP_016880016.1;XP_016880020.1;XP_016880023.1;XP_016880024.1;XP_024306481.1;XP_024306482.1;XP_024306483.1;XP_024306484.1;XP_024306485.1;XP_024306486.1;XP_024306487.1;…	4549	601934	23.2332	24.9993	22.5866	22.0627	20.8028	22.8386	18.622	17.4988	19.1259	62.7492	70.4042	63.7985	62.5236	59.355	62.5846	52.3609	49.42	53.5289	-1.12976	2774.64	0.0558514	-3.15149	0.00162441	0.00477184	-1.14561	2475.33	0.0501791	-3.90836	9.29229e-05	0.000906825	11.5233	11.3475	11.1718	11.4428	11.5162	11.4404	11.3566	11.3525	11.3577	11.2244	11.2157	11.2617
2876	NM_000581,NM_001329455,NM_001329502,NM_001329503,NM_201397	GPX1	glutathione peroxidase 1	protein_coding	NP_000572.2;NP_001316384.1;NP_001316431.1;NP_001316432.1;NP_958799.1	4553	138320	197.972	182.181	179.589	208.109	206.881	202.01	176.292	185.989	209.065	534.69	513.066	507.271	589.761	590.28	553.57	495.694	525.269	585.124	1.07936	10391.4	0.0494413	2.22854	0.0258443	0.0547785	-1.08533	10512.7	0.0552837	-2.13684	0.0326113	0.104223	13.2871	13.397	13.2994	13.3638	13.2924	13.2889	13.4058	13.3963	13.3467	13.232	13.2814	13.3986
2878	NM_001329790,NM_002084	GPX3	glutathione peroxidase 3	protein_coding	NP_001316719.1;NP_002075.2	4555	138321	6.67958	6.88748	6.13331	5.31831	4.64152	6.24313	8.09734	8.41559	8.03296	18.0404	19.3969	17.3242	15.0716	13.2433	17.1081	22.7679	23.7673	22.4824	-1.24283	558.097	0.105833	-2.96342	0.00304239	0.0083558	1.50911	633.251	0.0971643	6.11024	9.94827e-10	3.20855e-08	9.27293	8.95874	9.57322	9.24979	9.28142	9.19272	9.06844	8.96845	9.16779	9.3849	9.41342	9.39101
2882	NM_015696	GPX7	glutathione peroxidase 7	protein_coding	NP_056511.2	4559	615784	13.8834	11.2678	12.1185	11.3593	10.162	11.227	9.22848	9.81322	9.27844	37.4968	31.7328	34.2301	32.1912	28.9944	30.7655	25.9484	27.7145	25.9682	-1.16282	833.446	0.0902423	-2.41165	0.0158806	0.0361342	-1.16078	727.213	0.0823752	-2.61111	0.0090248	0.0384799	9.8086	9.58894	9.39483	9.80985	9.64119	9.70578	9.6362	9.54544	9.5964	9.45144	9.4966	9.46821
2887	NM_001001549,NM_001001550,NM_001001555,NM_001350814,NM_001350815,NM_001350816,NM_001371008,NM_001371009,XM_011515316,XM_011515323,XM_017012029,XM_017012030,XM_017012031,XM_017012032,XM_017012033,XM_017012034,XM_017012036,XM_017012037,XM_017012038,XM_017012039,XM_017012040,XM_017012042,XM_017012043,XM_017012045,XM_017012046,XM_017012047,XM_017012048,XM_017012049,XM_017012050,XM_017012053,XM_017012…	GRB10	growth factor receptor bound protein 10	protein_coding	NP_001001549.1;NP_001001550.1;NP_001001555.1;NP_001337743.1;NP_001337744.1;NP_001337745.2;NP_001357937.1;NP_001357938.1;XP_011513618.1;XP_011513625.1;XP_016867518.1;XP_016867519.1;XP_016867520.1;XP_016867521.1;XP_016867522.1;XP_016867523.1;XP_016867525.1;XP_016867526.1;XP_016867527.1;XP_016867528.1;XP_016867529.1;XP_016867531.1;XP_016867532.1;XP_016867534.1;XP_016867535.1;XP_016867536.1;XP_016867…	4564	601523	8.27193	8.44823	8.77907	9.36599	9.38859	9.31777	10.1955	11.4248	9.74795	22.3411	23.7923	24.7975	26.5423	26.7878	25.5335	28.6676	32.2659	27.2822	1.0793	2619.95	0.0559658	1.9671	0.0491714	0.0951577	1.128	2936.43	0.0589955	2.94534	0.00322599	0.0170221	11.2989	11.4096	11.604	11.3394	11.3931	11.4127	11.4492	11.4608	11.4322	11.5247	11.6351	11.4931
2890	NM_000827,NM_001114183,NM_001258019,NM_001258020,NM_001258021,NM_001258022,NM_001258023,NM_001364165,NM_001364166,NM_001364167,NR_047578,NR_157093,XM_017009392	GRIA1	glutamate ionotropic receptor AMPA type subunit 1	protein_coding	NP_000818.2;NP_001107655.1;NP_001244948.1;NP_001244949.1;NP_001244950.1;NP_001244951.1;NP_001244952.1;NP_001351094.1;NP_001351095.1;NP_001351096.1;XP_016864881.1	4571	138248	2.05767	1.89811	2.0551	3.46809	2.71617	3.03594	2.46187	2.32461	2.63864	5.55744	5.34556	5.80486	9.82824	7.74983	8.31941	6.92223	6.56517	7.38493	1.50203	842.834	0.0952374	6.16262	7.15515e-10	5.91523e-09	-1.24479	925.436	0.0920651	-3.43133	0.000600634	0.00431585	9.39688	9.98234	9.68787	9.56938	9.50727	9.57403	9.99678	9.78306	9.85181	9.68787	9.64099	9.75871
2919	NM_001511,NR_046035	CXCL1	C-X-C motif chemokine ligand 1	protein_coding	NP_001502.1	4602	155730	16.7349	18.0737	17.7463	5.56121	4.44513	5.26352	58.2105	57.8158	56.3808	45.1983	50.9001	50.1266	15.7599	12.683	14.4236	163.675	163.283	157.797	-3.51983	777.433	0.0935439	-19.4081	6.59531e-84	1.88835e-81	11.2241	2135.76	0.0700763	49.7818	0	0	10.2422	8.42489	11.9377	10.1357	10.2156	10.198	9.28366	9.15023	9.23003	11.2932	11.287	11.2826
2920	NM_002089	CXCL2	C-X-C motif chemokine ligand 2	protein_coding	NP_002080.1	4603	139110	1.59264	1.33733	1.39296	0.44608	0.668576	0.841196	4.28384	4.23385	3.66629	4.30146	3.76624	3.93458	1.26415	1.9076	2.30513	12.0452	11.9572	10.2611	-2.26327	68.2402	0.265803	-4.4334	9.27566e-06	4.21106e-05	6.21012	152.61	0.207976	12.6679	8.90752e-37	2.12301e-34	6.56326	5.38936	8.03723	6.69652	6.61856	6.63776	6.2677	6.3717	6.43055	7.27205	7.26783	7.18082
2921	NM_002090	CXCL3	C-X-C motif chemokine ligand 3	protein_coding	NP_002081.2	4604	139111	1.23076	1.58275	1.92587	1.15316	1.2621	0.762734	5.24444	4.15812	4.19057	3.32407	4.45744	5.43986	3.26795	3.60106	2.09012	14.7462	11.7434	11.7284	-1.51714	83.2798	0.252163	-2.38478	0.0170894	0.0385375	4.19875	175.063	0.191751	10.795	3.63385e-27	6.15653e-25	6.64831	6.04985	8.14415	6.71048	6.8221	6.91822	6.68045	6.71857	6.53785	7.52734	7.36255	7.38444
2926	NM_001098477,NM_002092,XM_011531897	GRSF1	G-rich RNA sequence binding factor 1	protein_coding	NP_001091947.1;NP_002083.4;XP_011530199.1	4610	604851	19.4856	16.5482	18.668	16.8634	16.5387	17.3417	18.6406	18.8166	18.9185	52.6273	46.6039	52.7299	47.7893	47.1886	47.5214	52.4133	53.1418	52.9486	-1.08391	6549.87	0.0564429	-2.05956	0.039441	0.0788683	1.11991	6758.76	0.0394174	4.14504	3.39749e-05	0.000383124	12.7344	12.6178	12.8019	12.8001	12.6683	12.7338	12.677	12.6331	12.67	12.7514	12.7542	12.7775
2932	NM_001146156,NM_001354596,NM_002093,XM_006713610,XR_002959518	GSK3B	glycogen synthase kinase 3 beta	protein_coding	NP_001139628.1;NP_001341525.1;NP_002084.2;XP_006713673.1	4617	605004	13.8684	14.7069	14.6606	10.6601	11.0379	11.3891	12.2901	12.3409	11.1383	37.4563	41.4183	41.4107	30.2096	31.4936	31.2096	34.5571	34.8532	31.1736	-1.33798	5720.53	0.048531	-8.65546	4.90943e-18	9.23722e-17	1.07435	5150.51	0.0456293	2.26736	0.0233685	0.0807984	12.6766	12.2569	12.3814	12.5521	12.6151	12.616	12.3085	12.3397	12.3351	12.4139	12.4149	12.3405
2936	NM_000637,NM_001195102,NM_001195103,NM_001195104	GSR	glutathione-disulfide reductase	protein_coding	NP_000628.2;NP_001182031.1;NP_001182032.1;NP_001182033.1	4623	138300	22.1936	21.857	22.0444	17.2968	16.4787	18.7784	19.2736	22.3677	18.902	59.9413	61.5547	62.2671	49.0173	47.0175	51.4585	54.1931	63.1709	52.9024	-1.28704	3491.82	0.0534873	-6.80646	1.00029e-11	1.02898e-10	1.14747	3325.85	0.0609422	3.25651	0.0011279	0.00726223	11.9404	11.5762	11.7952	11.8965	11.8909	11.9017	11.6688	11.626	11.7095	11.7449	11.8746	11.7403
2937	NM_000178,NM_001322494,NM_001322495	GSS	glutathione synthetase	protein_coding	NP_000169.1;NP_001309423.1;NP_001309424.1	4624	601002	23.6034	21.5193	22.8794	17.875	17.7451	19.2779	16.8147	14.8175	16.3614	63.749	60.6037	64.6255	50.656	50.6307	52.8272	47.2792	41.8474	45.7918	-1.26711	2277.47	0.0595493	-5.73536	9.73065e-09	6.94775e-08	-1.12565	1924.52	0.056087	-3.04461	0.00232982	0.0131574	11.314	10.9722	10.8225	11.241	11.159	11.2191	10.9841	10.9775	11.0177	10.9118	10.8537	10.9004
2948	NM_000850,NM_147148,NR_024538,XM_017001085,XM_017001086,XM_017001087,XM_017001088,XM_024446577	GSTM4	glutathione S-transferase mu 4	protein_coding	NP_000841.1;NP_671489.1;XP_016856574.1;XP_016856575.1;XP_016856576.1;XP_016856577.1;XP_024302345.1	4636	138333	20.5389	19.8222	18.7193	11.1836	11.4752	12.0407	10.2689	10.7251	10.0725	55.4723	55.8244	52.8748	31.6932	32.7413	32.9951	28.874	30.2898	28.1907	-1.78548	1283.21	0.0693533	-12.0587	1.74501e-33	9.02939e-32	-1.11997	884.405	0.0730338	-2.23808	0.0252157	0.0856504	10.6841	9.84739	9.70426	10.4757	10.4508	10.3986	9.92308	9.93475	9.95424	9.83319	9.85992	9.8369
2950	NM_000852	GSTP1	glutathione S-transferase pi 1	protein_coding	NP_000843.1	4638	134660	235.529	224.254	228.693	204.245	206.63	208.427	197.057	187.525	194.96	636.125	631.555	645.971	578.81	589.563	571.154	554.082	529.607	545.649	-1.13694	9381.59	0.0427304	-4.33323	1.46938e-05	6.45588e-05	-1.07296	8605.12	0.0388351	-2.61619	0.00889177	0.0380627	13.2853	13.1	13.0193	13.2625	13.2243	13.2467	13.1261	13.1366	13.1115	13.0734	13.0254	13.078
2957	NM_001278940,NM_015859,NM_201595	GTF2A1	general transcription factor IIA subunit 1	protein_coding	NP_001265869.1;NP_056943.1;NP_963889.1	4646	600520	8.38247	9.49711	9.52504	7.97732	8.64202	8.95279	9.41151	9.31648	8.77695	22.6397	26.7462	26.9046	22.6069	24.6576	24.5334	26.4631	26.3116	24.5646	-1.09912	3249.12	0.0634707	-2.14829	0.0316906	0.0653322	1.07447	3258.67	0.0504931	2.05218	0.0401521	0.121922	11.732	11.5965	11.7209	11.6514	11.7717	11.7762	11.6015	11.6728	11.6711	11.7316	11.7187	11.6817
2963	NM_004128,XM_011535052,XM_011535053,XM_017020550,XM_017020551	GTF2F2	general transcription factor IIF subunit 2	protein_coding	NP_004119.1;XP_011533354.1;XP_011533355.1;XP_016876039.1;XP_016876040.1	4653	189969	15.3641	13.108	13.701	12.9808	13.061	13.7592	13.8832	13.6833	14.4099	41.496	36.9154	38.7001	36.7863	37.2661	37.7043	39.0364	38.6445	40.3299	-1.1599	1594.55	0.0731842	-2.92415	0.00345393	0.00935885	1.13746	1600.24	0.0588308	3.15847	0.001586	0.00959237	10.7423	10.5276	10.7338	10.7936	10.6332	10.7148	10.5753	10.6108	10.5689	10.688	10.6773	10.7175
2965	NM_001142307,NM_005316,XM_006718208,XM_024448457,XM_024448458	GTF2H1	general transcription factor IIH subunit 1	protein_coding	NP_001135779.1;NP_005307.1;XP_006718271.1;XP_024304225.1;XP_024304226.1	4655	189972	27.1307	24.3297	24.3822	20.3788	19.0298	21.1768	20.3627	22.7381	20.9856	73.2756	68.5185	68.8704	57.7516	54.2963	58.031	57.2554	64.2169	58.7339	-1.28902	4101.86	0.0557462	-6.57037	5.01895e-11	4.7923e-10	1.07999	3780.47	0.0476462	2.33	0.019806	0.0715603	12.1738	11.807	11.9388	12.1596	12.0663	12.0804	11.877	11.8409	11.8948	11.9187	11.9751	11.9184
2966	NM_001364567,NM_001364568,NM_001364569,NM_001364570,NM_001364571,NM_001364572,NM_001364573,NM_001515,XM_017009403,XM_017009404,XM_017009406,XM_024446037	GTF2H2	general transcription factor IIH subunit 2	protein_coding	NP_001351496.1;NP_001351497.1;NP_001351498.1;NP_001351499.1;NP_001351500.1;NP_001351501.1;NP_001351502.1;NP_001506.1;XP_016864892.1;XP_016864893.1;XP_016864895.1;XP_024301805.1	4656	601748	12.3843	10.897	11.1719	13.9308	14.1874	14.1183	16.3736	15.769	16.0132	33.448	30.6888	31.5563	39.4786	40.4798	38.6885	46.0388	44.5347	44.8172	1.2071	1373.38	0.0676282	4.01527	5.93786e-05	0.000235581	1.13292	1624.94	0.0581736	3.09507	0.00196769	0.0114717	10.2819	10.5525	10.7534	10.4492	10.3689	10.3856	10.5638	10.5734	10.5405	10.6732	10.6413	10.685
2968	NM_001517	GTF2H4	general transcription factor IIH subunit 4	protein_coding	NP_001508.1	4658	601760	7.16085	7.08388	7.69435	10.0482	8.81803	11.1166	9.49324	8.78567	8.1126	19.3403	19.95	21.7336	28.4756	25.1598	30.4629	26.6929	24.8125	22.7053	1.3343	858.735	0.088282	4.71312	2.43956e-06	1.21771e-05	-1.14152	934.741	0.0852106	-2.24101	0.0250253	0.0851865	9.52297	9.93925	9.77075	9.63284	9.63042	9.69962	9.90509	9.79594	9.95975	9.83778	9.77142	9.72216
2976	NM_001035521,NM_001318909,NM_001521,XM_005264272	GTF3C2	general transcription factor IIIC subunit 2	protein_coding	NP_001030598.1;NP_001305838.1;NP_001512.1;XP_005264329.1	4665	604883	9.0552	9.09263	9.05793	8.51076	7.73738	8.90874	7.50539	7.64275	7.31479	24.4566	25.6071	25.5852	24.1187	22.0765	24.4127	21.1035	21.5846	20.4724	-1.10132	1986.24	0.060309	-2.30863	0.0209639	0.0459596	-1.10576	1826.4	0.0586099	-2.47457	0.0133398	0.0524858	11.0239	10.8844	10.7608	10.983	10.9922	10.9963	10.9228	10.8552	10.9304	10.828	10.8283	10.7876
2977	NM_000855,NM_001256424	GUCY1A2	guanylate cyclase 1 soluble subunit alpha 2	protein_coding	NP_000846.1;NP_001243353.1	4684	601244	0.940971	1.19465	1.10613	0.690071	0.668306	0.614848	1.21705	1.33732	1.10454	2.54141	3.36444	3.12438	1.95559	1.90683	1.68487	3.42208	3.77686	3.09134	-1.67939	818.143	0.0980776	-7.62599	2.42168e-14	3.2887e-13	1.84102	880.726	0.0870683	10.1128	4.84641e-24	7.0258e-22	10.002	9.25472	10.157	9.78967	10.0001	9.93759	9.5364	9.51343	9.42305	9.98362	10.0638	9.91452
3006	NM_005319	H1-2	H1.2 linker histone, cluster member	protein_coding	NP_005310.1	4716	142710	13.0232	13.0871	13.0002	37.1629	40.0167	44.7017	34.8921	37.1038	35.5342	35.1737	36.8565	36.7206	105.316	114.177	122.496	98.1089	104.788	99.4519	3.04014	1131.46	0.0786513	20.3956	1.83112e-92	6.41975e-90	-1.1357	1623.96	0.0655823	-2.79921	0.00512271	0.0244354	9.12908	10.7339	10.57	9.65088	9.65735	9.6553	10.4891	10.5549	10.623	10.4136	10.4651	10.4441
3015	NM_002106	H2AZ1	H2A.Z variant histone 1	protein_coding	NP_002097.1	4741	142763	82.8615	69.4266	72.2663	64.8936	69.4335	71.17	79.6764	81.6558	82.7401	223.795	195.523	204.125	183.902	198.109	195.027	224.032	230.612	231.57	-1.11755	3604.21	0.0644966	-2.48611	0.0129147	0.0302593	1.18403	3769.91	0.0472262	5.16029	2.46563e-07	4.66901e-06	11.8936	11.7329	11.9967	11.9922	11.84	11.8798	11.7685	11.8278	11.8177	11.9309	11.9498	11.9795
3021	NM_005324	H3-3B	H3.3 histone B	protein_coding	NP_005315.1	4765	601058	83.5868	81.6303	81.7735	78.3838	73.6504	84.2926	83.9613	85.6858	81.7013	225.754	229.891	230.979	222.132	210.141	230.987	236.081	241.994	228.663	-1.06962	12648.4	0.0471634	-2.05863	0.0395295	0.0790192	1.05973	12770.1	0.040907	2.046	0.040756	0.12317	13.6744	13.5773	13.6818	13.6779	13.6633	13.6691	13.6135	13.5568	13.6467	13.6558	13.6712	13.6453
3054	NM_005334,XM_006724815,XM_006724816,XM_011531147,XM_011531148,XM_017029471,XM_017029472	HCFC1	host cell factor C1	protein_coding	NP_005325.2;XP_006724878.1;XP_006724879.1;XP_011529449.1;XP_011529450.1;XP_016884960.1;XP_016884961.1	4839	300019	10.9676	12.5686	11.4133	14.8936	14.6938	13.6947	12.6524	12.9398	13.2961	29.6218	35.3962	32.2383	42.207	41.9246	37.5276	35.5758	36.5446	37.2128	1.20513	6766.84	0.061379	4.38566	1.15634e-05	5.1731e-05	-1.11183	7126.67	0.0490928	-3.11534	0.00183732	0.0108602	12.5833	12.8527	12.7205	12.6091	12.7388	12.6685	12.8828	12.8646	12.7694	12.7156	12.7367	12.7723
3065	NM_004964,XM_011541309	HDAC1	histone deacetylase 1	protein_coding	NP_004955.2;XP_011539611.1	4852	601241	39.9105	38.6313	38.5207	44.8713	44.8307	49.0496	43.7459	44.0561	41.1987	107.792	108.796	108.806	127.161	127.912	134.411	123.004	124.423	115.306	1.16976	5310.65	0.0480755	4.70536	2.53421e-06	1.26189e-05	-1.08084	5592.15	0.0445074	-2.51974	0.0117443	0.0474563	12.2572	12.4833	12.3921	12.3345	12.314	12.3139	12.4522	12.434	12.4937	12.4011	12.4113	12.3505
3069	NM_001243900,NM_001320965,NM_001320966,NM_001320967,NM_005336,NM_203346,XM_005247002,XM_006712475,XM_011511058,XM_011511060,XM_017003940,XM_017003941,XM_017003942,XM_024452832,XM_024452833	HDLBP	high density lipoprotein binding protein	protein_coding	NP_001230829.1;NP_001307894.1;NP_001307895.1;NP_001307896.1;NP_005327.1;NP_976221.1;XP_005247059.2;XP_006712538.1;XP_011509360.1;XP_011509362.1;XP_016859429.1;XP_016859430.1;XP_016859431.1;XP_024308600.1;XP_024308601.1	4857	142695	160.926	165.5	163.741	179.356	169.101	188.701	169.746	173.526	158.474	434.635	466.088	462.505	508.278	482.484	517.099	477.287	490.072	443.532	1.06617	61206.3	0.0398044	2.32224	0.0202202	0.0445508	-1.07915	61733.8	0.0344309	-3.19196	0.0014131	0.00870392	15.8544	15.9469	15.8578	15.8665	15.906	15.8982	15.9602	15.9251	15.956	15.8904	15.8924	15.8423
3074	NM_000521,NM_001292004	HEXB	hexosaminidase subunit beta	protein_coding	NP_000512.2;NP_001278933.1	4879	606873	91.4733	83.3404	81.6787	70.7298	65.1139	70.3339	71.8461	74.3798	73.0677	247.054	234.707	230.711	200.441	185.785	192.736	202.015	210.063	204.499	-1.2723	8124.82	0.0532813	-6.52084	6.99153e-11	6.52403e-10	1.05902	7467.89	0.0416912	1.98444	0.0472066	0.137209	13.1516	12.8037	12.9073	13.1417	13.0624	13.0491	12.8996	12.8251	12.8614	12.893	12.9212	12.9227
3082	NM_000601,NM_001010931,NM_001010932,NM_001010933,NM_001010934,XM_006715956,XM_011516115,XM_017012097,XM_017012098	HGF	hepatocyte growth factor	protein_coding	NP_000592.3;NP_001010931.1;NP_001010932.1;NP_001010933.1;NP_001010934.1;XP_006716019.1;XP_011514417.1;XP_016867586.1;XP_016867587.1	4893	142409	2.38528	1.99459	2.10805	0.840605	0.907755	0.748812	1.23295	1.13202	0.892189	6.44226	5.61727	5.95444	2.38219	2.59003	2.05197	3.46677	3.19706	2.49703	-2.73277	476.736	0.114169	-12.7036	5.64405e-37	3.53866e-35	1.28722	296.403	0.139491	2.61137	0.00901803	0.0384627	9.44763	7.99552	8.38314	9.13784	8.99767	9.04034	8.33342	8.3563	8.21207	8.52847	8.52467	8.34727
3087	NM_002729	HHEX	hematopoietically expressed homeobox	protein_coding	NP_002720.1	4901	604420	5.52773	5.07749	5.52812	3.97763	3.88556	3.6198	4.38254	4.85209	4.78744	14.9295	14.2995	15.6148	11.2722	11.0864	9.91935	12.3227	13.7033	13.3989	-1.43376	462.3	0.103115	-5.04103	4.63038e-07	2.58432e-06	1.21446	426.456	0.105754	2.65067	0.00803316	0.0350861	9.0897	8.56893	8.86922	8.96344	8.90236	8.97415	8.70807	8.69207	8.61591	8.76209	8.83628	8.8422
3091	NM_001243084,NM_001530,NM_181054	HIF1A	hypoxia inducible factor 1 subunit alpha	protein_coding	NP_001230013.1;NP_001521.1;NP_851397.1	4910	603348	108.493	105.388	106.038	94.4595	97.5411	97.601	115.318	115.458	112.227	293.022	296.8	299.516	267.689	278.307	267.456	324.25	326.075	314.098	-1.13282	23219.2	0.0392567	-4.58309	4.58152e-06	2.19237e-05	1.17955	24073.2	0.0322153	7.39503	1.41373e-13	7.73535e-12	14.5902	14.4103	14.6693	14.5943	14.5747	14.5841	14.4598	14.4886	14.456	14.6213	14.6201	14.6119
3096	NM_002114,XM_011514546,XM_011514547,XM_011514548,XM_011514549,XM_011514550,XM_011514551,XM_011514552,XM_011514553,XM_011514555,XM_017010800,XM_017010801,XM_017010802,XM_017010803,XM_017010804,XR_001743372	HIVEP1	HIVEP zinc finger 1	protein_coding	NP_002105.3;XP_011512848.1;XP_011512849.1;XP_011512850.1;XP_011512851.1;XP_011512852.1;XP_011512853.1;XP_011512854.1;XP_011512855.1;XP_011512857.1;XP_016866289.1;XP_016866290.1;XP_016866291.1;XP_016866292.1;XP_016866293.1	4920	194540	2.17524	2.5076	2.61716	2.85065	2.79217	2.85518	3.29656	3.83003	3.07383	5.87498	7.06202	7.39248	8.07846	7.96669	7.82407	9.2692	10.8168	8.60294	1.14988	1382.68	0.0748025	2.69347	0.00707135	0.0176774	1.18942	1643.24	0.068416	3.65788	0.000254309	0.00211729	10.3283	10.5311	10.802	10.3665	10.4855	10.5191	10.5887	10.5653	10.5737	10.6901	10.8137	10.6653
3097	NM_006734,XM_017010805,XM_024446416,XM_024446417,XM_024446418,XM_024446419	HIVEP2	HIVEP zinc finger 2	protein_coding	NP_006725.3;XP_016866294.1;XP_024302184.1;XP_024302185.1;XP_024302186.1;XP_024302187.1	4921	143054	4.67243	5.40495	5.23003	4.45153	4.58411	4.63323	6.68415	6.89541	6.02565	12.6195	15.2217	14.7728	12.6152	13.0795	12.6964	18.7944	19.474	16.8644	-1.16024	2769.75	0.064171	-3.3414	0.00083357	0.0026179	1.43643	3170.59	0.0539254	9.68915	3.3531e-22	4.28648e-20	11.5384	11.3248	11.8684	11.4904	11.6304	11.6146	11.441	11.4658	11.4389	11.7874	11.8149	11.7027
3099	NM_000189,NM_001371525,XM_005264280,XM_011532807,XM_017003945	HK2	hexokinase 2	protein_coding	NP_000180.2;NP_001358454.1;XP_005264337.1;XP_011531109.1;XP_016859434.1	4923	601125	8.35556	8.91008	8.54894	5.31772	5.41589	5.57712	9.30528	10.7204	7.93165	22.567	25.093	24.1475	15.0699	15.4528	15.283	26.1644	30.2767	22.1988	-1.6102	2282.97	0.0577049	-11.9096	1.05525e-32	5.19429e-31	1.70898	2404.47	0.0769838	10.0428	9.8833e-24	1.41815e-21	11.4596	10.7729	11.5669	11.3612	11.4331	11.4036	10.9712	10.9906	10.9885	11.4473	11.5726	11.3154
3106	NM_005514	HLA-B	major histocompatibility complex, class I, B	protein_coding	NP_005505.2	4932	142830	289.085	295.012	285.934	205.716	202.622	210.39	225.442	220.305	231.388	780.771	830.828	807.654	582.978	578.128	576.533	633.893	622.184	647.602	-1.4384	22165.9	0.0388382	-13.5039	1.48309e-41	1.12238e-39	1.09024	19276.6	0.0359208	3.4699	0.000520646	0.00382714	14.6746	14.1501	14.2955	14.5617	14.5882	14.563	14.2417	14.2279	14.2292	14.3044	14.2801	14.3427
3133	NM_005516,XM_017010807,XM_017010808,XM_017010809	HLA-E	major histocompatibility complex, class I, E	protein_coding	NP_005507.3;XP_016866296.1;XP_016866297.1;XP_016866298.1	4962	143010	108.454	111.361	111.556	85.2541	83.1973	86.6408	90.9426	90.6614	89.9163	292.916	313.621	315.102	241.602	237.381	237.422	255.71	256.046	251.655	-1.34659	14700.2	0.0420649	-10.206	1.86378e-24	5.7794e-23	1.06897	13150	0.0337019	2.85488	0.00430534	0.0213777	14.0423	13.613	13.7302	13.9251	13.9772	13.9586	13.688	13.6638	13.68	13.7474	13.7266	13.734
3134	NM_001098478,NM_001098479,NM_018950,XM_011514564,XM_017010810,XM_017010811,XM_017010812,XM_017010813,XM_017010814,XM_017010815,XR_001743373,XR_001743374,XR_001743376	HLA-F	major histocompatibility complex, class I, F	protein_coding	NP_001091948.1;NP_001091949.1;NP_061823.2;XP_011512866.1;XP_016866299.1;XP_016866300.1;XP_016866301.1;XP_016866302.1;XP_016866303.1;XP_016866304.1	4963	143110	6.17576	5.80946	4.61284	3.13539	3.34048	2.71043	3.71168	3.61011	4.38163	16.6797	16.3609	13.0295	8.88537	9.53114	7.42742	10.4364	10.1957	12.2632	-2.18597	390.024	0.113668	-9.92601	3.20828e-23	9.15532e-22	1.25595	279.942	0.140764	2.33566	0.0195088	0.0706863	9.06388	7.93587	8.28274	8.79316	8.75996	8.72935	8.1704	8.26135	8.14673	8.28585	8.26949	8.45842
3141	NM_000411,NM_001242784,NM_001242785,NM_001352514,NM_001352515,NM_001352516,NM_001352517,NM_001352518,NR_148020,NR_148021,XM_006723995,XM_011529538,XM_011529539,XM_011529540,XM_017028330,XM_024452065,XM_024452066,XR_001754835,XR_001754836,XR_001754837,XR_001754840	HLCS	holocarboxylase synthetase	protein_coding	NP_000402.3;NP_001229713.1;NP_001229714.1;NP_001339443.1;NP_001339444.1;NP_001339445.1;NP_001339446.1;NP_001339447.1;XP_006724058.1;XP_011527840.1;XP_011527841.1;XP_011527842.1;XP_016883819.1;XP_024307833.1;XP_024307834.1	4976	609018	6.91689	7.1116	6.82608	7.00272	6.0076	6.67773	5.85756	6.34969	6.01085	18.6814	20.028	19.2811	19.845	17.141	18.299	16.4702	17.9328	16.823	-1.09132	2970.32	0.0531316	-2.37277	0.0176554	0.0396629	-1.09539	2757.17	0.0490965	-2.67738	0.00742011	0.0329882	11.598	11.4721	11.3621	11.5435	11.5586	11.5959	11.491	11.4669	11.5	11.4318	11.3954	11.3847
3151	NM_005517	HMGN2	high mobility group nucleosomal binding domain 2	protein_coding	NP_005508.1	4986	163910	51.8842	49.619	51.1424	53.4747	55.2746	62.1059	48.7603	50.5677	49.8771	140.131	139.739	144.458	151.542	157.711	170.189	137.103	142.813	139.594	1.09316	6065.65	0.0526656	2.43994	0.0146897	0.0337504	-1.14834	6011.84	0.0471599	-4.23143	2.32209e-05	0.000273937	12.5007	12.6293	12.4501	12.5693	12.536	12.5673	12.591	12.6208	12.6939	12.4883	12.5174	12.5225
3155	NM_000191,NM_001166059	HMGCL	3-hydroxy-3-methylglutaryl-CoA lyase	protein_coding	NP_000182.2;NP_001159531.1	5005	613898	13.824	13.3304	12.8186	15.4929	14.8789	17.2201	13.6322	15.0639	14.3503	37.3364	37.5416	36.2076	43.9054	42.4528	47.1883	38.3306	42.5435	40.1632	1.16284	1325.46	0.0700251	3.10821	0.00188224	0.00544974	-1.1077	1374.94	0.0672953	-2.19274	0.028326	0.0934464	10.2596	10.4768	10.349	10.3499	10.3239	10.2964	10.4393	10.4074	10.5016	10.3142	10.3944	10.3703
3156	NM_000859,NM_001130996,NM_001364187,XM_011543357,XM_011543358,XM_011543359	HMGCR	3-hydroxy-3-methylglutaryl-CoA reductase	protein_coding	NP_000850.1;NP_001124468.1;NP_001351116.1;XP_011541659.1;XP_011541660.1;XP_011541661.1	5006	142910	27.6909	24.6396	25.6434	22.5667	20.9322	22.1932	20.5414	20.1442	19.8866	74.7885	69.3912	72.4329	63.9517	59.7242	60.8162	57.758	56.8911	55.6579	-1.21377	6310.38	0.0541	-5.16623	2.38857e-07	1.40045e-06	-1.09126	5541.68	0.0426537	-2.9539	0.00313782	0.0166424	12.7567	12.4768	12.372	12.6928	12.5899	12.6347	12.4965	12.4281	12.4492	12.3897	12.3672	12.3753
3159	NM_001319077,NM_001319078,NM_001319079,NM_001319080,NM_001319081,NM_001319082,NM_002131,NM_145899,NM_145901,NM_145902,NM_145903,NM_145905	HMGA1	high mobility group AT-hook 1	protein_coding	NP_001306006.1;NP_001306007.1;NP_001306008.1;NP_001306009.1;NP_001306010.1;NP_001306011.1;NP_002122.1;NP_665906.1;NP_665908.1;NP_665909.1;NP_665910.1;NP_665912.1	5010	600701	326.364	337.028	334.053	311.477	309.28	287.258	286.883	282.092	279.353	881.456	949.155	943.573	882.695	882.445	787.173	806.65	796.684	781.843	-1.13065	35815.8	0.0500345	-3.54056	0.000399275	0.00133915	-1.07961	32852	0.043007	-2.56955	0.0101831	0.0423028	15.2142	15.037	14.9474	15.1689	15.21	15.2062	15.1157	15.1115	15.0096	15.0143	15.0018	15.0097
3162	NM_002133	HMOX1	heme oxygenase 1	protein_coding	NP_002124.1	5013	141250	12.1627	12.7034	11.2081	16.1755	17.0334	18.6345	37.8398	43.706	30.7481	32.8494	35.776	31.6585	45.8399	48.6001	51.0643	106.397	123.434	86.0568	1.40406	1319.03	0.0729091	6.71528	1.87707e-11	1.87478e-10	2.15574	2466.47	0.142485	7.77756	7.39365e-15	4.68331e-13	10.0997	10.5894	11.7184	10.4408	10.4805	10.3847	10.6677	10.7114	10.7567	11.4114	11.5469	11.2312
3176	NM_001024074,NM_001024075,NM_006895,XM_011511064,XM_017003948,XM_017003949,XR_002959286	HNMT	histamine N-methyltransferase	protein_coding	NP_001019245.1;NP_001019246.1;NP_008826.1;XP_011509366.1;XP_016859437.1;XP_016859438.1	5028	605238	4.22122	2.79188	3.46485	2.64523	2.60511	2.89683	2.7397	2.81491	2.7627	11.4008	7.86263	9.78687	7.49633	7.43296	7.93818	7.70342	7.94987	7.73217	-1.35838	485.66	0.121146	-3.64754	0.00026476	0.000921643	1.20315	459.978	0.106256	2.51102	0.0120382	0.0483228	9.12814	8.68567	8.97196	9.11708	8.8911	8.95133	8.67352	8.84351	8.74029	8.89969	8.89774	8.87762
3181	NM_002137,NM_031243,XM_005249729,XM_017012109,XM_017012110,XR_001744662,XR_001744663,XR_001744664,XR_001744665,XR_001744666,XR_001744667,XR_001744668,XR_001744669,XR_001744670,XR_001744671,XR_001744672,XR_001744673,XR_001744674,XR_001744675,XR_002956424,XR_002956425,XR_242076,XR_242077,XR_428077	HNRNPA2B1	heterogeneous nuclear ribonucleoprotein A2/B1	protein_coding	NP_002128.1;NP_112533.1;XP_005249786.1;XP_016867598.1;XP_016867599.1	5033	600124	144.89	131.005	147.701	156.268	167.557	190.886	185.217	186.649	188.169	391.325	368.944	417.199	442.847	478.078	523.086	520.79	527.132	526.641	1.14456	29150.5	0.0489164	3.98218	6.82871e-05	0.000268445	1.13107	33637.9	0.0415302	4.27852	1.88137e-05	0.000229452	14.7305	14.9254	15.1239	14.831	14.8052	14.8746	14.907	14.9648	14.9994	15.1034	15.0595	15.0447
3182	NM_004499,NM_031266	HNRNPAB	heterogeneous nuclear ribonucleoprotein A/B	protein_coding	NP_004490.2;NP_112556.2	5034	602688	36.8685	36.2848	39.0509	42.0936	42.9424	43.7861	50.5544	50.3961	48.154	99.5758	102.187	110.304	119.289	122.524	119.987	142.148	142.329	134.772	1.13506	4017.8	0.0512788	3.56415	0.000365038	0.00123396	1.15116	4662.32	0.0415486	4.88795	1.01892e-06	1.67776e-05	11.8778	12.0608	12.2849	11.9632	11.9549	12.023	12.0848	12.1039	12.0858	12.2289	12.2255	12.1973
3192	NM_004501,NM_031844	HNRNPU	heterogeneous nuclear ribonucleoprotein U	protein_coding	NP_004492.2;NP_114032.2	5048	602869	51.2237	54.556	56.5832	60.8127	62.1309	65.7674	66.2876	70.7448	64.4638	138.347	153.643	159.826	172.337	177.274	180.223	186.386	199.797	180.419	1.13653	23128.5	0.0477044	3.8703	0.0001087	0.000409687	1.06374	25760.3	0.0376756	2.36616	0.0179735	0.0662153	14.402	14.5868	14.6967	14.4388	14.5007	14.5381	14.5878	14.6074	14.6275	14.647	14.7037	14.6358
3205	NM_152739	HOXA9	homeobox A9	protein_coding	NP_689952.1	5109	142956	6.24196	5.31388	5.01976	8.3027	7.65378	7.32033	5.71068	6.26153	6.36663	16.8585	14.9652	14.1789	23.529	21.838	20.0599	16.0572	17.6838	17.8187	1.37672	795.01	0.0949836	4.85591	1.19838e-06	6.28416e-06	-1.27411	833.06	0.0846902	-4.12669	3.68021e-05	0.00041105	9.38737	9.84599	9.51657	9.58995	9.46783	9.42665	9.82265	9.75259	9.68493	9.49691	9.56648	9.59506
3207	NM_005523	HOXA11	homeobox A11	protein_coding	NP_005514.1	5101	142958	22.1564	22.0108	22.807	24.5696	24.0037	27.1342	18.3154	18.5759	19.4421	59.8408	61.9879	64.4211	69.6278	68.4881	74.3559	51.4988	52.4619	54.414	1.10418	3681.1	0.0535507	2.66992	0.00758691	0.018802	-1.34752	3413.62	0.0514155	-8.36913	5.8047e-17	4.71825e-15	11.7726	11.9157	11.5056	11.7661	11.7671	11.8031	11.854	11.8327	11.9114	11.5734	11.5824	11.639
3209	NM_000522	HOXA13	homeobox A13	protein_coding	NP_000513.2	5102	142959	13.396	14.0508	14.4623	11.8869	11.393	13.2622	9.52966	9.18298	9.074	36.1804	39.5705	40.8505	33.6862	32.5069	36.3425	26.7953	25.9346	25.396	-1.17457	3808.66	0.0582707	-3.9837	6.78515e-05	0.000266794	-1.31957	3124.04	0.0527195	-7.58853	3.23547e-14	1.92784e-12	12.0063	11.7745	11.3955	11.8707	11.9217	11.9527	11.7568	11.7186	11.8229	11.5424	11.507	11.5132
3226	NM_017409	HOXC10	homeobox C10	protein_coding	NP_059105.2	5122	605560	4.92865	5.17438	4.90429	6.57695	6.47321	7.85683	5.57581	5.5392	5.64892	13.3115	14.5723	13.8527	18.6384	18.4695	21.5301	15.6779	15.6438	15.81	1.35905	685.08	0.0910515	4.861	1.16795e-06	6.13583e-06	-1.24903	720.949	0.0866157	-3.70377	0.000212415	0.001819	9.18157	9.62478	9.32412	9.2935	9.337	9.29827	9.51703	9.50354	9.63407	9.36753	9.35907	9.38907
3257	NM_000195,NM_001311345,NM_001322476,NM_001322477,NM_001322478,NM_001322479,NM_001322480,NM_001322481,NM_001322482,NM_001322483,NM_001322484,NM_001322485,NM_001322487,NM_001322489,NM_001322490,NM_001322491,NM_001322492,NM_182639,XM_005269757,XM_017016170,XM_017016171,XM_017016172,XM_017016173,XM_024447971,XM_024447972,XR_001747098,XR_001747099,XR_001747100,XR_001747101	HPS1	HPS1 biogenesis of lysosomal organelles complex 3 subunit 1	protein_coding	NP_000186.2;NP_001298274.1;NP_001309405.1;NP_001309406.1;NP_001309407.1;NP_001309408.1;NP_001309409.1;NP_001309410.1;NP_001309411.1;NP_001309412.1;NP_001309413.1;NP_001309414.1;NP_001309416.1;NP_001309418.1;NP_001309419.1;NP_001309420.1;NP_001309421.1;NP_872577.1;XP_005269814.1;XP_016871659.1;XP_016871660.1;XP_016871661.1;XP_016871662.1;XP_024303739.1;XP_024303740.1	5163	604982	23.4276	25.5437	23.8261	17.3436	17.0645	18.8064	18.1066	15.0656	16.3083	63.2742	71.9376	67.2997	49.1501	48.6888	51.5354	50.9118	42.5484	45.6431	-1.34919	4129.59	0.0506397	-8.53275	1.4291e-17	2.55468e-16	-1.1152	3383.52	0.054717	-2.87483	0.0040425	0.0203093	12.2116	11.7798	11.6438	12.0534	12.1123	12.091	11.8	11.7943	11.8366	11.763	11.6415	11.7289
3269	NM_000861,NM_001098211,NM_001098212,NM_001098213	HRH1	histamine receptor H1	protein_coding	NP_000852.1;NP_001091681.1;NP_001091682.1;NP_001091683.1	5182	600167	3.7833	3.53779	3.43495	3.10628	3.25282	3.45739	4.63488	4.07293	4.33064	10.2181	9.96331	9.70241	8.8029	9.28103	9.47431	13.0322	11.5027	12.1205	-1.12202	920.659	0.0773692	-2.14686	0.0318044	0.0655039	1.32953	1025.41	0.0739962	5.55315	2.80571e-08	6.64207e-07	9.92735	9.76089	10.193	9.97867	9.93189	9.90529	9.8088	9.84884	9.86807	10.1286	10.0251	10.0825
3300	NM_001039550,NM_006736	DNAJB2	DnaJ heat shock protein family (Hsp40) member B2	protein_coding	NP_001034639.1;NP_006727.2	5228	604139	17.8774	17.7394	18.7122	29.2428	29.1042	29.969	32.7441	31.4466	33.9031	48.2839	49.9586	52.8549	82.8713	83.0409	82.1243	92.0692	88.8114	94.8867	1.55643	3675.28	0.0520175	12.2697	1.31748e-34	7.30096e-33	1.10385	4776.29	0.0435094	3.27614	0.00105236	0.00684469	11.4893	12.1279	12.2911	11.7016	11.7327	11.7658	12.1222	12.1003	12.1357	12.2025	12.1811	12.2388
3301	NM_001314039,NM_001539	DNAJA1	DnaJ heat shock protein family (Hsp40) member A1	protein_coding	NP_001300968.1;NP_001530.1	5229	602837	83.7291	74.642	77.5803	161.371	162.054	163.812	193.493	190.12	182.593	226.139	210.211	219.135	457.31	462.376	448.894	544.058	536.935	511.036	2.01958	16158.8	0.0477066	21.2561	2.8955e-100	1.18433e-97	1.15695	23649.9	0.0330353	6.36682	1.92991e-10	6.94077e-09	13.3858	14.3997	14.6309	13.7932	13.7035	13.7392	14.3705	14.3742	14.3506	14.5198	14.4997	14.48
3303	NM_005345	HSPA1A	heat shock protein family A (Hsp70) member 1A	protein_coding	NP_005336.3	5232	140550	38.9252	45.1556	43.8032	173.005	183.189	183.147	211.354	212.77	200.657	105.131	127.169	123.727	490.28	522.68	501.878	594.279	600.905	561.591	4.12015	15384.6	0.0556724	36.6914	1.0015e-294	2.86748e-291	1.15354	27050.6	0.0353369	5.83162	5.48912e-09	1.52847e-07	12.5526	14.5958	14.8227	13.2097	13.3246	13.3051	14.4614	14.5154	14.4808	14.6309	14.6338	14.5963
3304	NM_005346	HSPA1B	heat shock protein family A (Hsp70) member 1B	protein_coding	NP_005337.2	5233	603012	37.376	42.8458	42.1691	156.851	166.662	166.078	189.394	191.479	180.252	100.947	120.664	119.112	444.5	475.526	455.104	532.533	540.774	504.483	3.90821	14801.6	0.0550386	35.7296	1.37125e-279	3.36524e-276	1.14128	25606.2	0.0358248	5.32174	1.02781e-07	2.11301e-06	12.5579	14.5249	14.7364	13.1911	13.2981	13.2894	14.3971	14.4543	14.4167	14.555	14.5621	14.5229
3308	NM_002154	HSPA4	heat shock protein family A (Hsp70) member 4	protein_coding	NP_002145.3	5237	601113	35.133	33.9834	34.1422	45.1313	45.8752	47.6896	52.5115	51.7686	49.0181	94.8885	95.7057	96.4386	127.898	130.892	130.684	147.651	146.205	137.19	1.31295	11155.7	0.0408616	9.61315	7.03606e-22	1.83697e-20	1.10067	13496.4	0.0355226	3.89553	9.79858e-05	0.000948298	13.2358	13.6285	13.7879	13.4149	13.3923	13.4004	13.6341	13.6489	13.6513	13.7529	13.7363	13.7039
3309	NM_005347	HSPA5	heat shock protein family A (Hsp70) member 5	protein_coding	NP_005338.1	5238	138120	81.9486	74.2812	73.9798	166.127	157.078	168.538	152.27	145.572	148.316	221.33	209.194	208.964	470.789	448.179	461.846	428.15	411.124	415.102	2.08852	27271.2	0.0481845	22.0503	9.48061e-108	4.65336e-105	-1.10651	35616.3	0.0351691	-4.15172	3.29985e-05	0.000374515	14.1083	15.1706	15.0454	14.4639	14.3867	14.3871	15.098	15.0449	15.0772	14.9949	14.9495	14.9851
3310	NM_002155	HSPA6	heat shock protein family A (Hsp70) member 6	protein_coding	NP_002146.2	5239	140555	0.034652	0.110075	0.072122	0.11443	0.331145	0.161086	2.08123	1.46714	0.589094	0.093591	0.309999	0.203717	0.324283	0.944831	0.441425	5.85196	4.14351	1.64874	2.59232	19.1849	0.53559	2.56586	0.0102921	0.0246905	6.6836	108.228	0.660676	4.14821	3.3508e-05	0.000378689	3.40464	4.79596	7.55651	5.40601	5.49012	5.44385	5.49883	5.72383	5.54452	6.68376	6.44232	5.94178
3312	NM_006597,NM_153201,XM_011542798	HSPA8	heat shock protein family A (Hsp70) member 8	protein_coding	NP_006588.1;NP_694881.1;XP_011541100.1	5241	600816	585.357	504.493	516.886	844.147	827.539	840.015	904.155	918.075	897.126	1580.95	1420.78	1460.01	2392.23	2361.16	2301.9	2542.28	2592.82	2510.85	1.52869	89909.9	0.0524106	11.6826	1.56442e-31	7.32295e-30	1.07812	114594	0.0303799	3.572	0.00035427	0.00279246	16.1178	16.7301	16.8594	16.4019	16.2784	16.3035	16.7296	16.7107	16.691	16.7726	16.7835	16.7803
3313	NM_004134	HSPA9	heat shock protein family A (Hsp70) member 9	protein_coding	NP_004125.3	5244	600548	42.5144	39.5604	39.0813	48.2115	46.4339	50.0104	55.0826	58.2812	53.2281	114.824	111.412	110.39	136.627	132.486	137.044	154.88	164.598	148.973	1.16729	11312.5	0.0463041	4.81941	1.43982e-06	7.43676e-06	1.14696	13270	0.0387586	5.10394	3.32659e-07	6.13087e-06	13.3499	13.5728	13.7914	13.4974	13.4398	13.4331	13.6059	13.5716	13.6062	13.7081	13.7572	13.691
3320	NM_001017963,NM_005348,XM_011536718	HSP90AA1	heat shock protein 90 alpha family class A member 1	protein_coding	NP_001017963.2;NP_005339.3;XP_011535020.1	5253	140571	271.149	242.126	248.909	919.01	971.13	958.841	1009.11	999.593	1003.99	732.329	681.887	703.072	2604.38	2770.85	2627.52	2837.4	2823.05	2809.95	3.6429	112996	0.0474095	39.3399	0	0	1.05128	184512	0.0326021	2.21277	0.0269138	0.0899602	15.5709	17.436	17.529	16.2603	16.1803	16.2013	17.3135	17.3633	17.3176	17.3769	17.3663	17.3886
3329	NM_002156,NM_199440	HSPD1	heat shock protein family D (Hsp60) member 1	protein_coding	NP_002147.2;NP_955472.1	5261	118190	79.7089	73.0437	72.9908	173.861	173.943	194.824	206.31	210.288	190.851	215.281	205.709	206.171	492.706	496.298	533.877	580.097	593.894	534.146	2.34836	16607.2	0.0500978	24.5849	1.83021e-133	1.20928e-130	1.11541	24995.9	0.041917	3.75911	0.000170519	0.00151858	13.2762	14.5077	14.686	13.7591	13.6935	13.6967	14.4383	14.4384	14.5104	14.5775	14.5923	14.5191
3337	NM_001300914,NM_001313964,NM_006145,XM_006722733,XM_006722734,XM_011527956	DNAJB1	DnaJ heat shock protein family (Hsp40) member B1	protein_coding	NP_001287843.1;NP_001300893.1;NP_006136.1;XP_006722796.1;XP_006722797.1;XP_011526258.1	5270	604572	38.0328	37.4991	37.6854	84.5304	83.6828	87.4531	96.1016	94.6863	89.2543	102.72	105.607	106.447	239.551	238.766	239.648	270.217	267.413	249.802	2.20685	7975.22	0.0422322	27.0407	4.91083e-161	4.21816e-158	1.09034	11639.9	0.0364027	3.42763	0.000608879	0.00436172	12.2802	13.4221	13.5679	12.6694	12.6639	12.6717	13.3649	13.3554	13.3648	13.4646	13.4473	13.4098
3338	NM_001307980,NM_001307981,NM_005528	DNAJC4	DnaJ heat shock protein family (Hsp40) member C4	protein_coding	NP_001294909.1;NP_001294910.1;NP_005519.2	5271	604189	13.0966	13.8617	12.481	17.1522	15.7466	16.4074	13.1685	12.9097	14.9319	35.3719	39.0379	35.254	48.6076	44.9286	44.9613	37.027	36.4595	41.7909	1.22283	1143.34	0.0740772	3.91783	8.93497e-05	0.000342475	-1.20507	1167.18	0.0767701	-3.50557	0.000455635	0.00344655	10.007	10.2966	10.0477	10.0635	10.1164	10.0334	10.2881	10.2135	10.2159	10.0459	10.0234	10.1637
3340	NM_001301063,NM_001543	NDST1	N-deacetylase and N-sulfotransferase 1	protein_coding	NP_001287992.1;NP_001534.1	7680	600853	31.0821	33.1813	32.521	27.3118	25.3669	27.7386	24.2232	22.9256	23.2069	83.9477	93.4467	91.8593	77.3989	72.3775	76.0122	68.1103	64.7464	64.9508	-1.23112	13727.2	0.047452	-6.3217	2.58699e-10	2.24115e-09	-1.14803	11679.8	0.0402155	-4.95241	7.33003e-07	1.25701e-05	13.8869	13.587	13.4089	13.7596	13.8284	13.8121	13.6349	13.5674	13.6135	13.5054	13.4523	13.4785
3344	NM_001375442,NM_001375443,NM_001375444,NM_001375445,NM_001375446,NM_001375447,NM_001375448,NM_001375449,NM_001375450,NM_001375451,NM_001375452,NM_001375781,NM_002158,NR_164686,NR_164691,XM_005264283	FOXN2	forkhead box N2	protein_coding	NP_001362371.1;NP_001362372.1;NP_001362373.1;NP_001362374.1;NP_001362375.1;NP_001362376.1;NP_001362377.1;NP_001362378.1;NP_001362379.1;NP_001362380.1;NP_001362381.1;NP_001362710.1;NP_002149.2;XP_005264340.1	5281	143089	6.08008	5.89912	5.86796	5.08492	5.00066	4.7278	6.58917	6.96905	6.69023	16.4213	16.6134	16.5747	14.4101	14.268	12.9556	18.5273	19.682	18.7244	-1.21208	1727.76	0.0627507	-4.42206	9.77649e-06	4.42324e-05	1.36286	1871.8	0.0582728	7.66455	1.79455e-14	1.11167e-12	10.887	10.609	11.0762	10.8964	10.8666	10.8625	10.727	10.7304	10.6613	10.9463	10.9986	10.98
3371	NM_002160,XM_005251972,XM_005251973,XM_005251974,XM_005251975,XM_006717096,XM_006717097,XM_006717098,XM_006717101,XM_011518625,XM_011518626,XM_011518628,XM_011518629,XM_017014678,XM_017014679,XM_017014680,XM_017014681,XM_024447530	TNC	tenascin C	protein_coding	NP_002151.2;XP_005252029.1;XP_005252030.1;XP_005252031.1;XP_005252032.1;XP_006717159.1;XP_006717160.1;XP_006717161.1;XP_006717164.1;XP_011516927.1;XP_011516928.1;XP_011516930.1;XP_011516931.1;XP_016870167.1;XP_016870168.1;XP_016870169.1;XP_016870170.1;XP_024303298.1	5318	187380	79.6607	88.4578	87.2812	74.4463	72.144	65.888	86.4271	86.3548	84.1523	215.15	249.119	246.536	210.973	205.843	180.553	243.014	243.883	235.523	-1.20416	33316.3	0.0577343	-4.64232	3.44515e-06	1.68089e-05	1.20089	33752	0.0455657	5.79609	6.78782e-09	1.84654e-07	15.1517	14.8837	15.1687	15.087	15.194	15.1742	15.0301	15.0058	14.9036	15.1533	15.1504	15.1349
3376	NM_001374299,NM_001374300,NM_001374301,NM_001378569,NM_001378571,NM_001378572,NM_001378573,NM_001378574,NM_001378575,NM_001378576,NM_001378577,NM_001378578,NM_001378579,NM_001378580,NM_001378582,NM_001378583,NM_001378584,NM_001378585,NM_001378586,NM_002161,NM_013417,NR_073446	IARS1	isoleucyl-tRNA synthetase 1	protein_coding	NP_001361228.1;NP_001361229.1;NP_001361230.1;NP_001365498.1;NP_001365500.1;NP_001365501.1;NP_001365502.1;NP_001365503.1;NP_001365504.1;NP_001365505.1;NP_001365506.1;NP_001365507.1;NP_001365508.1;NP_001365509.1;NP_001365511.1;NP_001365512.1;NP_001365513.1;NP_001365514.1;NP_001365515.1;NP_002152.2;NP_038203.2	5330	600709	48.7813	44.2255	45.2973	60.1577	57.7103	60.019	65.095	65.4988	62.8293	131.75	124.55	127.948	170.481	164.661	164.47	183.033	184.982	175.845	1.25025	13823.8	0.0470263	6.85177	7.29421e-12	7.63603e-11	1.08496	16245.7	0.0341953	3.44046	0.000580736	0.00420078	13.5849	13.9069	14.0455	13.7566	13.679	13.6998	13.9365	13.8989	13.9004	13.989	13.9939	13.9735
3383	NM_000201	ICAM1	intercellular adhesion molecule 1	protein_coding	NP_000192.2	5344	147840	14.1029	16.618	15.7154	8.56222	8.84307	7.43857	25.9054	24.3993	21.6741	38.0897	46.8004	44.39	24.2645	25.2313	20.3839	72.8401	68.9083	60.6609	-1.90963	2054.89	0.0805871	-11.5812	5.13422e-31	2.31498e-29	2.87763	2779.88	0.0725301	21.0241	3.94645e-98	5.04499e-95	11.3972	10.4642	12.0107	11.2328	11.3884	11.3418	10.8004	10.827	10.6596	11.7726	11.7118	11.6176
3417	NM_001282386,NM_001282387,NM_005896	IDH1	isocitrate dehydrogenase (NADP(+)) 1	protein_coding	NP_001269315.1;NP_001269316.1;NP_005887.2	5382	147700	58.5285	49.9222	50.4018	49.833	46.9475	50.097	47.5458	45.6005	45.0624	158.076	140.593	142.366	141.222	133.952	137.281	133.688	128.785	126.119	-1.1059	6864.61	0.0597263	-2.43139	0.015041	0.0344335	-1.06765	6404.38	0.0412296	-2.29041	0.0219974	0.0771573	12.816	12.6703	12.5971	12.852	12.7113	12.7253	12.6981	12.6429	12.6685	12.6339	12.5934	12.5996
3418	NM_001289910,NM_001290114,NM_002168	IDH2	isocitrate dehydrogenase (NADP(+)) 2	protein_coding	NP_001276839.1;NP_001277043.1;NP_002159.2	5383	147650	10.3423	10.8303	11.0566	6.74998	6.59609	6.88119	6.50006	5.71995	6.07155	27.9329	30.5009	31.2308	19.1288	18.8201	18.8565	18.2767	16.1543	16.9929	-1.63831	1348.18	0.0671783	-10.6017	2.92556e-26	1.00718e-24	-1.11493	984.003	0.0733324	-2.14024	0.0323356	0.103624	10.7093	9.9974	9.86266	10.4352	10.4867	10.5065	10.0553	10.0319	10.0425	10.002	9.90148	9.95123
3419	NM_005530,XM_005254336,XM_024449911,XM_024449912	IDH3A	isocitrate dehydrogenase (NAD(+)) 3 catalytic subunit alpha	protein_coding	NP_005521.1;XP_005254393.1;XP_024305679.1;XP_024305680.1	5384	601149	9.68831	9.39416	9.47003	10.5504	10.5011	11.0936	11.7647	11.8341	11.4994	26.1665	26.4563	26.7492	29.8988	29.9621	30.3997	33.0797	33.4218	32.1843	1.10315	2291.17	0.0552339	2.5642	0.0103413	0.0248014	1.07795	2533.54	0.0493788	2.19298	0.0283089	0.0934239	11.0893	11.231	11.36	11.1807	11.1746	11.1586	11.2339	11.2662	11.2652	11.3323	11.3158	11.3116
3428	NM_001206567,NM_001364867,NM_001376587,NM_001376588,NM_001376589,NM_001376591,NM_001376592,NM_005531,XM_017001150	IFI16	interferon gamma inducible protein 16	protein_coding	NP_001193496.1;NP_001351796.1;NP_001363516.1;NP_001363517.1;NP_001363518.1;NP_001363520.1;NP_001363521.1;NP_005522.2;XP_016856639.1	5395	147586	64.1843	59.567	56.7449	37.1609	36.6961	37.2948	44.4618	46.5517	41.396	173.351	167.756	160.283	105.31	104.702	102.199	125.017	131.471	115.858	-1.68905	7808.78	0.0501838	-15.0688	2.59955e-51	2.97718e-49	1.17807	6416.45	0.0444448	5.31958	1.0401e-07	2.13516e-06	13.2601	12.5036	12.761	13.1621	13.1036	13.0623	12.6364	12.6331	12.6127	12.7721	12.8161	12.726
3429	NM_001288954,NM_001288957,NM_001288958,NM_001288960,NM_001288995,NM_001366993,NM_001366994,NM_005532	IFI27	interferon alpha inducible protein 27	protein_coding	NP_001275883.1;NP_001275886.1;NP_001275887.1;NP_001275889.1;NP_001275924.1;NP_001353922.1;NP_001353923.1;NP_005523.3	5397	600009	15.8557	13.1453	13.1406	6.57987	6.98416	7.84843	18.5598	22.1961	26.1541	42.8238	37.0206	37.1172	18.6467	19.9274	21.5071	52.186	62.6863	73.1993	-2.01895	390.22	0.118851	-8.5284	1.48386e-17	2.63951e-16	3.13178	540.8	0.122594	13.4344	3.80027e-41	1.21453e-38	9.02796	8.01357	9.67847	9.07747	8.94086	8.93785	8.44895	8.47716	8.54491	9.18562	9.33746	9.48564
3430	NM_001330230,NM_005533,XM_017024584,XM_017024585	IFI35	interferon induced protein 35	protein_coding	NP_001317159.1;NP_005524.2;XP_016880073.1;XP_016880074.1	5399	600735	21.118	18.3379	17.9477	11.3194	10.9428	11.4417	16.6814	17.1295	18.2837	57.0362	51.6441	50.6954	32.078	31.2222	31.3537	46.9044	48.377	51.1719	-1.73698	1049.37	0.0800281	-9.95375	2.42853e-23	6.98822e-22	1.53899	986.682	0.074031	8.40162	4.40359e-17	3.68591e-15	10.3798	9.5818	10.2239	10.3056	10.1883	10.1732	9.77342	9.74813	9.75335	10.0753	10.094	10.1683
3431	NM_001185015,NM_001378442,NM_001378443,NM_001378444,NM_001378445,NM_001378446,NM_001378447,NM_004509,NM_004510,NM_080424,XM_011511090,XM_011511091,XM_011511092,XM_017003968,XM_017003969,XM_024452850	SP110	SP110 nuclear body protein	protein_coding	NP_001171944.1;NP_001365371.1;NP_001365372.1;NP_001365373.1;NP_001365374.1;NP_001365375.1;NP_001365376.1;NP_004500.4;NP_004501.4;NP_536349.3;XP_011509392.1;XP_011509393.1;XP_011509394.1;XP_016859457.1;XP_016859458.1;XP_024308618.1	5401	604457	6.79953	6.45228	4.26079	6.05248	4.68964	6.47684	7.21918	6.82437	5.19104	18.3644	18.1712	12.0351	17.1521	13.3806	17.7485	20.2987	19.2734	14.5285	-1.19784	1041.72	0.0741927	-3.51024	0.000447707	0.00148736	1.10776	1013.33	0.0717352	2.05819	0.0395722	0.120473	10.1494	9.88835	10.0569	10.1403	10.088	10.0787	9.93371	9.92479	9.98697	10.0356	10.0612	9.9994
3433	NM_001547	IFIT2	interferon induced protein with tetratricopeptide repeats 2	protein_coding	NP_001538.4	5409	147040	12.6462	9.8696	10.1644	4.77559	4.29468	4.60483	5.65969	5.5242	5.00214	34.1554	27.7953	28.7105	13.5336	12.2537	12.6186	15.9138	15.6014	13.9998	-2.43858	1529.06	0.0876074	-14.6796	8.70863e-49	9.40915e-47	1.17614	981.629	0.0758695	3.08499	0.00203561	0.0117992	11.0831	9.79552	10.0522	10.9016	10.6765	10.7081	10.0312	9.94681	9.97331	10.1528	10.1293	10.0629
3434	NM_001270927,NM_001270928,NM_001270929,NM_001270930,NM_001548	IFIT1	interferon induced protein with tetratricopeptide repeats 1	protein_coding	NP_001257856.1;NP_001257857.1;NP_001257858.1;NP_001257859.1;NP_001539.3	5407	147690	26.2394	21.0522	18.3902	5.78433	6.16892	6.16561	8.23556	7.77602	8.09271	70.8684	59.2882	51.9451	16.3922	17.6013	16.8957	23.1566	21.961	22.6496	-3.69924	3519.46	0.149031	-12.6634	9.43777e-37	5.83207e-35	1.3231	1764.97	0.0584451	6.91119	4.80593e-12	2.22306e-10	12.436	10.5486	10.9732	12.1721	11.9583	11.8307	10.7677	10.8208	10.7924	11.0467	10.9939	11.045
3437	NM_001031683,NM_001289758,NM_001289759,NM_001549	IFIT3	interferon induced protein with tetratricopeptide repeats 3	protein_coding	NP_001026853.1;NP_001276687.1;NP_001276688.1;NP_001540.2	5411	604650	39.0364	33.2851	30.5209	8.72877	8.18219	9.55878	12.4501	12.7577	11.7515	105.431	93.739	86.2098	24.7365	23.3456	26.194	35.0068	36.0304	32.8896	-3.97731	3020.77	0.0783759	-25.4133	1.79664e-142	1.23458e-139	1.39225	1472.63	0.0645477	7.39644	1.39882e-13	7.7096e-12	12.2372	10.2449	10.7434	11.9191	11.7693	11.6868	10.5428	10.4925	10.5867	10.8202	10.8379	10.7858
3459	NM_000416,NM_001363526,NM_001363527,XM_006715470,XM_011535793,XM_011535794	IFNGR1	interferon gamma receptor 1	protein_coding	NP_000407.1;NP_001350455.1;NP_001350456.1;XP_006715533.1;XP_011534095.1;XP_011534096.1	5439	107470	34.9653	30.4411	30.6778	26.0679	27.1619	26.9879	34.1753	35.0578	32.8729	94.4356	85.7299	86.6529	73.8739	77.4991	73.9552	96.0933	99.0102	92.0037	-1.21752	3677.98	0.0561292	-5.05875	4.22016e-07	2.36612e-06	1.27579	3828.76	0.0451066	7.79028	6.68604e-15	4.3128e-13	11.9799	11.6955	12.0676	12.0195	11.9263	11.9286	11.7637	11.7965	11.7824	11.9954	12.0224	11.9736
3475	NM_001007245,NM_001197079,NM_001197080,NM_001550,NR_120333	IFRD1	interferon related developmental regulator 1	protein_coding	NP_001007246.1;NP_001184008.1;NP_001184009.1;NP_001541.2	5456	603502	12.7178	12.1595	12.3946	13.9217	15.7172	14.945	19.7593	19.3305	19.6045	34.3486	34.2441	35.0101	39.4527	44.8446	40.9538	55.5589	54.5931	54.8685	1.17302	2633.2	0.0604558	3.80827	0.000139945	0.000515793	1.30738	3327.33	0.0534929	7.22855	4.88177e-13	2.5425e-11	11.2427	11.4733	11.8803	11.3903	11.3646	11.3769	11.4652	11.5808	11.4955	11.7609	11.7363	11.7671
3486	NM_000598,NM_001013398	IGFBP3	insulin like growth factor binding protein 3	protein_coding	NP_000589.2;NP_001013416.1	5472	146732	455.502	448.724	438.374	238.892	238.731	253.006	252.891	282.336	277.509	1230.24	1263.72	1238.24	676.997	681.153	693.312	711.074	797.372	776.684	-1.88015	52605	0.0377911	-24.1022	2.37115e-128	1.45479e-125	1.10839	39066.7	0.0421676	3.52084	0.000430176	0.00328001	16.0676	15.1568	15.3259	15.8844	15.8774	15.8593	15.2768	15.276	15.2956	15.3077	15.4039	15.406
3487	NM_001552	IGFBP4	insulin like growth factor binding protein 4	protein_coding	NP_001543.2	5473	146733	473.382	496.36	480.24	367.596	359.3	388.782	331.18	316.914	332.904	1278.53	1397.87	1356.49	1041.73	1025.16	1065.38	931.204	895.029	931.722	-1.32992	54807.2	0.0407491	-10.0946	5.83944e-24	1.74159e-22	-1.14134	44774.1	0.035777	-5.33106	9.76393e-08	2.02807e-06	15.9331	15.5218	15.3519	15.7773	15.8299	15.8027	15.5349	15.5138	15.553	15.4191	15.3761	15.4382
3488	NM_000599	IGFBP5	insulin like growth factor binding protein 5	protein_coding	NP_000590.1	5474	146734	631.95	668.291	670.863	636.007	618.553	629.749	568.627	558.939	561.549	1706.79	1882.07	1894.93	1802.38	1764.87	1725.7	1598.85	1578.55	1571.65	-1.06999	232807	0.0426433	-2.28859	0.022103	0.0480647	-1.12026	215955	0.0312102	-5.24918	1.52779e-07	3.02164e-06	17.8767	17.7792	17.6361	17.8119	17.8709	17.8788	17.8122	17.7864	17.7695	17.689	17.6701	17.692
3552	NM_000575,NM_001371554	IL1A	interleukin 1 alpha	protein_coding	NP_000566.3;NP_001358483.1	5991	147760	1.91214	1.98537	1.8112	2.68108	3.5976	3.71125	7.46005	8.80496	7.79358	5.16439	5.5913	5.11595	7.59792	10.2648	10.17	20.976	24.8669	21.8124	1.69611	306.593	0.135901	5.60868	2.03871e-08	1.38925e-07	2.4033	665.197	0.107444	11.7737	5.33138e-32	1.08652e-29	7.82832	8.59211	9.87471	8.43213	8.44837	8.39178	8.63263	8.84	8.83447	9.40889	9.55507	9.46338
3553	NM_000576,XM_017003988	IL1B	interleukin 1 beta	protein_coding	NP_000567.1;XP_016859477.1	5992	147720	9.98307	8.29575	7.88805	10.43	10.173	11.7659	35.7417	39.9347	37.5131	26.9626	23.3629	22.2807	29.5575	29.026	32.2422	100.498	112.784	104.991	1.20954	852.549	0.0925593	2.96518	0.00302501	0.00831068	3.48678	2122.28	0.0629471	28.6256	3.23142e-180	6.49146e-177	9.59293	9.8655	11.6875	10.0871	9.95001	9.91529	10.1163	10.0971	10.1835	11.1883	11.2936	11.2514
3554	NM_000877,NM_001288706,NM_001320978,NM_001320980,NM_001320981,NM_001320982,NM_001320983,NM_001320984,NM_001320985,NM_001320986,XM_005263930,XM_005263934,XM_011511115,XM_011511116,XM_011511117,XM_011511118,XM_017003989	IL1R1	interleukin 1 receptor type 1	protein_coding	NP_000868.1;NP_001275635.1;NP_001307907.1;NP_001307909.1;NP_001307910.1;NP_001307911.1;NP_001307912.1;NP_001307913.1;NP_001307914.1;NP_001307915.1;XP_005263987.1;XP_005263991.1;XP_011509417.1;XP_011509418.1;XP_011509419.1;XP_011509420.1;XP_016859478.1	5993	147810	75.5969	81.2949	79.502	58.2948	58.3157	55.2501	70.1244	69.2523	64.6531	204.175	228.947	224.563	165.202	166.388	151.402	197.174	195.582	180.949	-1.39853	20266	0.0496428	-9.74784	1.88435e-22	5.13014e-21	1.17986	18687.7	0.0443193	5.38388	7.28967e-08	1.56979e-06	14.5285	14.0446	14.3042	14.4293	14.4934	14.4818	14.1879	14.187	14.1012	14.3333	14.3207	14.2666
3566	NM_000418,NM_001257406,NM_001257407,NM_001257997,XM_005255308,XM_006721043,XM_011545825,XM_011545826,XM_011545827,XM_011545828,XM_011545829,XM_011545830,XM_011545831,XM_011545832,XM_011545833,XM_011545834,XM_017023211	IL4R	interleukin 4 receptor	protein_coding	NP_000409.1;NP_001244335.1;NP_001244336.1;NP_001244926.1;XP_005255365.1;XP_006721106.1;XP_011544127.1;XP_011544128.1;XP_011544129.1;XP_011544130.1;XP_011544131.1;XP_011544132.1;XP_011544133.1;XP_011544134.1;XP_011544135.1;XP_011544136.1;XP_016878700.1	6015	147781	9.35599	10.1833	9.81946	6.98561	6.79179	6.78445	8.1718	7.73497	7.54393	25.269	28.6787	27.7362	19.7965	19.3785	18.5914	22.9773	21.8451	21.1137	-1.44703	1724.02	0.0659309	-8.08569	6.18149e-16	9.68021e-15	1.12741	1521.44	0.0621513	2.78372	0.0053739	0.0253583	10.9935	10.4606	10.6557	10.8488	10.9478	10.9151	10.6136	10.5783	10.5517	10.7217	10.6588	10.6652
3569	NM_000600,NM_001318095,NM_001371096,XM_005249745,XM_011515390	IL6	interleukin 6	protein_coding	NP_000591.1;NP_001305024.1;NP_001358025.1;XP_005249802.1;XP_011513692.1	6018	147620	2.29928	1.90606	1.95029	0.60418	0.727646	1.10833	11.2935	10.523	10.0949	6.20999	5.36794	5.50883	1.71219	2.07614	3.03715	31.7548	29.7189	28.2532	-2.53114	99.9404	0.226002	-5.92819	3.06292e-09	2.33236e-08	12.7505	393.96	0.153618	23.9066	2.61628e-126	4.08779e-123	7.16228	5.82379	9.51266	7.40834	7.30109	7.31548	6.84848	6.87594	7.02322	8.62845	8.55435	8.55279
3570	NM_000565,NM_001206866,NM_001382769,NM_001382770,NM_001382771,NM_001382772,NM_001382773,NM_001382774,NM_181359,XM_005245139,XM_005245140,XM_017001199,XM_017001201	IL6R	interleukin 6 receptor	protein_coding	NP_000556.1;NP_001193795.1;NP_001369698.1;NP_001369699.1;NP_001369700.1;NP_001369701.1;NP_001369702.1;NP_001369703.1;NP_852004.1;XP_005245196.1;XP_005245197.1;XP_016856688.1;XP_016856690.1	6019	147880	1.33454	1.29973	1.41147	1.11401	1.09774	1.0213	1.33146	1.3194	1.10228	3.60438	3.66036	3.98687	3.15699	3.13209	2.79868	3.74377	3.72625	3.08501	-1.28079	390.641	0.108385	-3.29416	0.000987166	0.00304517	1.17293	377.79	0.116547	1.97446	0.0483289	0.139606	8.7775	8.41979	8.67291	8.70392	8.69453	8.71897	8.55921	8.54327	8.46683	8.67633	8.68374	8.54724
3572	NM_001190981,NM_001364275,NM_001364276,NM_001364277,NM_001364278,NM_001364279,NM_002184,NM_175767,NR_120480,NR_157112	IL6ST	interleukin 6 signal transducer	protein_coding	NP_001177910.1;NP_001351204.1;NP_001351205.1;NP_001351206.1;NP_001351207.1;NP_001351208.1;NP_002175.2;NP_786943.1	6021	600694	129.795	125.924	128.856	115.533	130.288	114.845	133.527	142.399	135.974	350.554	354.633	363.969	327.41	371.74	314.71	375.448	402.164	380.559	-1.09366	65107	0.05432	-2.3778	0.0174165	0.0391979	1.13842	67472.1	0.049779	3.75736	0.000171714	0.00152729	16.0537	15.9245	16.1325	16.0729	16.0559	16.0812	15.9609	16.0705	15.9212	16.0728	16.1288	16.1071
3575	NM_002185,NR_120485,XM_005248299	IL7R	interleukin 7 receptor	protein_coding	NP_002176.2;XP_005248356.1	6024	146661	8.63623	8.12219	8.11912	6.57334	6.81758	7.13163	13.6763	14.5945	14.1594	23.325	22.8741	22.9334	18.6282	19.4521	19.5428	38.4548	41.2178	39.6288	-1.23681	1995.96	0.0589621	-5.20035	1.9891e-07	1.18074e-06	2.0592	2768.25	0.0509902	20.4369	7.84983e-93	7.88459e-90	11.1081	10.8013	11.8634	11.21	11.1623	11.167	10.9751	11.0029	11.0109	11.6016	11.6589	11.6519
3576	NM_000584,NM_001354840	CXCL8	C-X-C motif chemokine ligand 8	protein_coding	NP_000575.1;NP_001341769.1	6025	146930	21.0198	18.1867	19.817	3.65867	3.60583	3.29887	191.756	195.057	153.086	56.7711	51.2183	55.9754	10.3683	10.2882	9.03991	539.175	550.879	428.453	-5.76159	1147.19	0.0855989	-29.5152	1.83826e-191	2.25567e-188	50.9121	8931.43	0.127865	44.3433	0	0	10.9332	8.40537	14.0966	11.0349	10.9194	10.9996	9.72822	9.72609	9.66376	13.2463	13.2591	13.0149
3589	NM_000641,NM_001267718	IL11	interleukin 11	protein_coding	NP_000632.1;NP_001254647.1	5966	147681	4.34405	4.57693	4.46361	7.05762	7.85196	8.23812	11.9988	12.5635	11.7525	11.7326	12.8898	12.608	20.0006	22.4034	22.5749	33.7379	35.4818	32.8926	1.68354	837.053	0.0824307	9.11677	7.73991e-20	1.70031e-18	1.56584	1366.85	0.0669195	9.66743	4.14663e-22	5.25314e-20	9.28418	10.037	10.7037	9.62835	9.6716	9.65558	10.0006	10.0893	10.1007	10.4421	10.4819	10.4394
3598	NM_000640	IL13RA2	interleukin 13 receptor subunit alpha 2	protein_coding	NP_000631.1	5975	300130	2.83324	2.84996	2.75211	1.90288	1.97323	2.57473	3.44333	3.00019	2.78174	7.65213	8.02619	7.77365	5.39258	5.63007	7.05554	9.68188	8.47313	7.78545	-1.33978	193.417	0.154235	-2.73607	0.00621777	0.0157614	1.42237	203.343	0.157054	3.23644	0.00121032	0.00768375	7.79063	7.36996	7.9001	7.69942	7.7097	7.68928	7.46248	7.48587	7.61549	7.80773	7.71546	7.68109
3601	NM_001243539,NM_001256765,NM_001351095,NM_001351096,NM_001351097,NM_002189,NM_172200,NR_046362,XM_011519461,XM_011519462,XM_011519463,XM_011519464,XM_011519465,XM_011519466,XM_011519467,XM_011519468,XM_011519469,XM_011519470,XM_011519471,XM_011519472,XM_011519474,XM_011519475,XM_011519476,XM_011519477,XM_017016195,XM_017016196,XM_017016197,XM_017016198,XM_017016199,XM_017016200,XM_024447981,XM_02…	IL15RA	interleukin 15 receptor subunit alpha	protein_coding	NP_001230468.1;NP_001243694.1;NP_001338024.1;NP_001338025.1;NP_001338026.1;NP_002180.1;NP_751950.2;XP_011517763.1;XP_011517764.1;XP_011517765.1;XP_011517766.1;XP_011517767.1;XP_011517768.1;XP_011517769.1;XP_011517770.1;XP_011517771.1;XP_011517772.1;XP_011517773.1;XP_011517774.1;XP_011517776.1;XP_011517777.1;XP_011517778.1;XP_011517779.1;XP_016871684.1;XP_016871685.1;XP_016871686.1;XP_016871687.1;…	5978	601070	3.70549	3.48008	3.79604	2.51296	2.79	2.36795	2.76546	3.297	3.51852	10.0079	9.80076	10.7223	7.12147	7.9605	6.48889	7.77587	9.31139	9.84751	-1.3662	285.776	0.128651	-3.49917	0.000466701	0.00154539	1.20129	269.505	0.132599	1.99537	0.0460024	0.134544	8.36706	7.91518	8.20024	8.3008	8.23782	8.29965	8.12108	8.08713	7.99032	8.14652	8.17531	8.23568
3608	NM_001267809,NM_004515	ILF2	interleukin enhancer binding factor 2	protein_coding	NP_001254738.1;NP_004506.2	6037	603181	60.018	52.7276	53.6607	52.2161	51.0456	52.8366	55.5011	55.0877	55.3808	162.099	148.494	151.571	147.975	145.645	144.788	156.057	155.579	154.998	-1.08892	5784.38	0.0542579	-2.26509	0.0235069	0.0505412	1.05901	5783.53	0.0390267	2.11956	0.0340432	0.107386	12.5583	12.4349	12.5385	12.6173	12.5068	12.5263	12.4857	12.4652	12.4645	12.5209	12.5107	12.5337
3612	NM_001144878,NM_001144879,NM_005536	IMPA1	inositol monophosphatase 1	protein_coding	NP_001138350.1;NP_001138351.1;NP_005527.1	6050	602064	7.29246	6.97303	7.34333	5.79073	5.58182	5.82564	7.12852	6.56219	6.44058	19.6958	19.6378	20.7421	16.4104	15.9262	15.964	20.0438	18.5329	18.0257	-1.28433	1269.16	0.0668523	-5.40014	6.65903e-08	4.20108e-07	1.16701	1221.99	0.0671558	3.31783	0.000907205	0.0060489	10.479	10.1177	10.3628	10.4122	10.3899	10.4309	10.2129	10.1842	10.1886	10.3756	10.301	10.2965
3615	NM_000884,XM_006713128,XM_017006349,XM_017006350	IMPDH2	inosine monophosphate dehydrogenase 2	protein_coding	NP_000875.2;XP_006713191.1;XP_016861838.1;XP_016861839.1	6053	146691	65.5101	61.9318	60.13	81.5975	78.9302	86.5257	77.6118	74.3373	74.7456	176.932	174.415	169.844	231.239	225.206	237.107	218.227	209.943	209.195	1.28687	6967.39	0.0484491	7.51022	5.90271e-14	7.6646e-13	-1.09393	7613.44	0.0396711	-3.26483	0.0010953	0.00708794	12.5732	12.9368	12.8282	12.7093	12.6672	12.6451	12.9026	12.8732	12.9245	12.8365	12.7943	12.8178
3624	NM_002192,XM_017012174,XM_017012175,XM_017012176	INHBA	inhibin subunit beta A	protein_coding	NP_002183.1;XP_016867663.1;XP_016867664.1;XP_016867665.1	6066	147290	5.60552	5.88857	5.71912	4.44933	4.44083	4.95779	7.09194	6.33991	6.18628	15.1396	16.5837	16.1543	12.609	12.6707	13.5858	19.941	17.9051	17.314	-1.26213	1831.38	0.0616859	-5.44476	5.18751e-08	3.32151e-07	1.3994	1971.8	0.0631562	7.67641	1.63613e-14	1.01802e-12	10.9967	10.6613	11.1678	10.948	10.9984	10.9824	10.7577	10.749	10.8108	11.1385	11.0283	11.0259
3633	NM_001297434,NM_001350227,NM_001350228,NM_001365820,NM_001365821,NM_001365822,NM_001365823,NM_001365824,NM_001365825,NM_005540,NR_158628,NR_158629,NR_158630,NR_158631,XM_011541392,XM_011541393,XM_017001206,XM_024446762,XR_946643,XR_946644	INPP5B	inositol polyphosphate-5-phosphatase B	protein_coding	NP_001284363.1;NP_001337156.1;NP_001337157.1;NP_001352749.1;NP_001352750.1;NP_001352751.1;NP_001352752.1;NP_001352753.1;NP_001352754.1;NP_005531.2;XP_011539694.1;XP_011539695.1;XP_016856695.1;XP_024302530.1	6077	147264	4.99916	4.80871	4.94742	6.29074	6.15342	6.78633	5.81812	5.97174	5.87603	13.5019	13.5425	13.9746	17.8273	17.5571	18.5966	16.3593	16.8654	16.4456	1.27977	1440.6	0.0642032	5.54308	2.97195e-08	1.97811e-07	-1.09184	1571.52	0.0586024	-2.16306	0.0305366	0.0992388	10.3038	10.6593	10.553	10.4299	10.409	10.4097	10.6243	10.6012	10.6498	10.535	10.5497	10.5564
3638	NM_001346590,NM_001346591,NM_001346592,NM_001346593,NM_001346594,NM_005542,NM_198336,NM_198337	INSIG1	insulin induced gene 1	protein_coding	NP_001333519.1;NP_001333520.1;NP_001333521.1;NP_001333522.1;NP_001333523.1;NP_005533.2;NP_938150.2;NP_938151.1	6083	602055	66.3333	59.51	59.6881	35.2266	31.6147	36.7194	33.8349	30.9459	31.7787	179.155	167.595	168.596	99.8288	90.2038	100.622	95.1362	87.3974	88.9411	-1.84505	8270.07	0.0568987	-15.5304	2.16133e-54	2.69055e-52	-1.07573	5690.28	0.0507443	-2.07548	0.0379418	0.116901	13.389	12.505	12.4209	13.1606	13.058	13.0728	12.5458	12.4548	12.5481	12.4927	12.4056	12.4487
3655	NM_000210,NM_001079818,NM_001316306,NM_001365529,NM_001365530,XM_017004005,XM_017004006,XM_017004007,XM_017004008	ITGA6	integrin subunit alpha 6	protein_coding	NP_000201.2;NP_001073286.1;NP_001303235.1;NP_001352458.1;NP_001352459.1;XP_016859494.1;XP_016859495.1;XP_016859496.1;XP_016859497.1	6142	147556	15.5774	16.1835	16.9347	11.3494	11.2486	11.8596	9.4721	9.37345	9.34868	42.0719	45.5769	47.8339	32.163	32.0948	32.4988	26.6334	26.4725	26.1648	-1.44525	4641.03	0.0511735	-10.3827	2.97202e-25	9.61512e-24	-1.22663	3495.81	0.0438455	-6.72136	1.80037e-11	7.62556e-10	12.4214	11.8904	11.6166	12.2193	12.2573	12.3079	11.9221	11.9148	11.9285	11.7435	11.7323	11.7444
3656	NM_001570	IRAK2	interleukin 1 receptor associated kinase 2	protein_coding	NP_001561.3	6113	603304	3.22986	3.87819	3.49342	2.63666	3.14464	3.2324	7.80147	8.30604	7.31334	8.72331	10.922	9.86756	7.47204	8.97236	8.85775	21.936	23.4579	20.4683	-1.20633	651.903	0.0999736	-2.70694	0.00679068	0.0170452	2.59129	1076.63	0.0807694	17.0073	7.24717e-65	3.9196e-62	9.47641	9.20816	10.601	9.56932	9.71797	9.63866	9.41161	9.54385	9.53751	10.2884	10.3439	10.2454
3659	NM_001354924,NM_001354925,NM_002198,NR_149068,NR_149069,XM_011543379	IRF1	interferon regulatory factor 1	protein_coding	NP_001341853.1;NP_001341854.1;NP_002189.1;XP_011541681.1	6116	147575	6.61203	6.70494	6.22299	7.63285	7.43044	7.14206	10.4202	10.4599	10.4033	17.858	18.8828	17.5776	21.6307	21.2007	19.5714	29.2993	29.5409	29.1163	1.12951	1373.13	0.0707196	2.48449	0.0129738	0.0303772	1.42718	1793.59	0.0592186	8.66557	4.49241e-18	4.32687e-16	10.3331	10.5081	11.0428	10.4812	10.5251	10.4518	10.6371	10.5746	10.543	10.8934	10.8932	10.8967
3665	NM_001572,NM_004029,NM_004031,XM_005252907,XM_005252909,XM_011520066,XM_017017674	IRF7	interferon regulatory factor 7	protein_coding	NP_001563.2;NP_004020.1;NP_004022.2;XP_005252964.1;XP_005252966.1;XP_011518368.1;XP_016873163.1	6122	605047	5.09275	5.5175	4.09693	2.95328	2.73942	2.48818	4.12011	4.12728	5.0466	13.7547	15.5386	11.5723	8.3693	7.81619	6.81837	11.5848	11.6562	14.1243	-1.84966	435.833	0.124266	-7.14001	9.33245e-13	1.08034e-11	1.63096	407.812	0.122222	5.77408	7.73728e-09	2.05674e-07	9.14482	8.25552	8.98181	8.98598	9.06081	8.83462	8.57785	8.51034	8.4311	8.79798	8.80393	8.97148
3669	NM_001303233,NM_001303234,NM_001303235,NM_001303236,NM_001303237,NM_002201,NR_130134,XM_005254899,XM_006720488,XM_011521521,XM_017022147,XM_017022148	ISG20	interferon stimulated exonuclease gene 20	protein_coding	NP_001290162.1;NP_001290163.1;NP_001290164.1;NP_001290165.1;NP_001290166.1;NP_002192.2;XP_005254956.1;XP_006720551.1;XP_011519823.1;XP_016877636.1;XP_016877637.1	6130	604533	0.90607	1.11875	0.95921	0.420543	0.337673	0.50465	0.860925	0.658367	0.762642	2.44715	3.15068	2.7094	1.19178	0.963456	1.38289	2.42073	1.85936	2.13445	-2.14871	89.3827	0.219801	-5.02033	5.15838e-07	2.86597e-06	1.69127	77.5015	0.233994	3.23986	0.00119587	0.0076092	6.92999	5.82855	6.60512	6.59005	6.64616	6.60566	6.2699	6.2787	6.34328	6.47899	6.50205	6.51171
3671	NM_005545,NM_201526	ISLR	immunoglobulin superfamily containing leucine rich repeat	protein_coding	NP_005536.1;NP_958934.1	6133	602059	40.872	39.0878	39.4544	33.8262	30.4895	29.875	29.5475	27.8212	28.8726	110.388	110.081	111.444	95.86	86.9935	81.8667	83.0811	78.5725	80.8076	-1.29573	4740.89	0.05872	-6.36516	1.9509e-10	1.7143e-09	-1.10092	3997.95	0.0561388	-2.4709	0.0134775	0.0528501	12.386	12.0117	11.8943	12.2953	12.2692	12.2798	12.1176	12.0294	11.9754	11.9691	11.9215	11.9743
3672	NM_181501	ITGA1	integrin subunit alpha 1	protein_coding	NP_852478.1	6134	192968	3.16911	2.98315	3.19644	2.18542	2.31232	2.05027	3.18749	3.4296	3.09445	8.55925	8.40131	9.02872	6.19327	6.59756	5.61835	8.9625	9.68586	8.66065	-1.45882	1655.65	0.0699244	-7.79133	6.63076e-15	9.49248e-14	1.47526	1690.91	0.0667888	8.39916	4.49683e-17	3.74169e-15	10.94	10.3952	10.9769	10.8766	10.8296	10.8954	10.5494	10.5973	10.4674	10.8564	10.9189	10.8442
3675	NM_002204,XM_005257308,XR_001752507	ITGA3	integrin subunit alpha 3	protein_coding	NP_002195.1;XP_005257365.1	6139	605025	58.9739	66.2141	64.2235	41.4473	41.6569	40.8765	34.9864	34.2752	36.0389	159.279	186.476	181.407	117.457	118.857	112.014	98.3741	96.8	100.864	-1.57003	14612.9	0.0520567	-12.5015	7.32185e-36	4.36743e-34	-1.18615	10632.1	0.0406804	-6.05416	1.41149e-09	4.39123e-08	14.1239	13.4732	13.2477	13.8806	13.9982	13.9738	13.5473	13.5456	13.494	13.3644	13.3511	13.408
3685	NM_001144999,NM_001145000,NM_002210	ITGAV	integrin subunit alpha V	protein_coding	NP_001138471.1;NP_001138472.2;NP_002201.2	6150	193210	31.2961	31.8936	31.8725	21.1364	22.6619	22.2652	27.431	25.2546	25.8333	84.5255	89.8202	90.0277	59.8986	64.6595	61.0134	77.1299	71.3239	72.3015	-1.47193	10989.4	0.044407	-12.559	3.54915e-36	2.13933e-34	1.18387	9851.43	0.0432351	5.63226	1.77863e-08	4.42674e-07	13.6758	13.1183	13.3828	13.5376	13.562	13.5664	13.1713	13.2337	13.1852	13.3881	13.3088	13.3473
3692	NM_001267810,NM_002212,NM_181466,NM_181468,NR_052022,NR_052023,NR_052024	EIF6	eukaryotic translation initiation factor 6	protein_coding	NP_001254739.1;NP_002203.1;NP_852131.1;NP_852133.1	6159	602912	60.4949	57.9507	60.2374	48.2323	45.6995	50.4456	42.1708	44.3012	45.7854	163.387	163.204	170.147	136.686	130.391	138.236	118.575	125.115	128.143	-1.24763	3486.25	0.0518499	-6.15605	7.45831e-10	6.13632e-09	-1.09798	3005.86	0.0516215	-2.61241	0.00899061	0.038369	11.9183	11.5989	11.4842	11.8279	11.79	11.8252	11.6168	11.5825	11.6341	11.4906	11.5155	11.571
3696	NM_002214,XM_011515393,XM_011515394,XM_011515396,XM_017012178,XM_017012179,XM_017012180,XM_017012181,XM_017012182,XM_017012183	ITGB8	integrin subunit beta 8	protein_coding	NP_002205.1;XP_011513695.1;XP_011513696.1;XP_011513698.1;XP_016867667.1;XP_016867668.1;XP_016867669.1;XP_016867670.1;XP_016867671.1;XP_016867672.1	6163	604160	0.809546	0.812126	0.71706	0.591183	0.605479	0.551782	0.849955	0.783162	0.643708	2.18645	2.28715	2.02542	1.67535	1.72757	1.51205	2.38989	2.2118	1.80159	-1.34202	359.18	0.11322	-3.74846	0.000177921	0.000642527	1.27165	353.658	0.119576	2.89942	0.00373854	0.0191169	8.6854	8.26057	8.62996	8.61379	8.63346	8.56589	8.39978	8.4328	8.34517	8.61183	8.59864	8.47072
3707	NM_002221,XM_005273120,XM_017001211	ITPKB	inositol-trisphosphate 3-kinase B	protein_coding	NP_002212.3;XP_005273177.1;XP_016856700.1	6179	147522	5.38866	6.08223	6.03533	4.80232	4.48928	4.4717	4.88657	5.32985	5.00691	14.5539	17.1291	17.0475	13.6093	12.8089	12.2538	13.74	15.0525	14.0132	-1.30128	1901.3	0.0702454	-5.40857	6.35299e-08	4.0213e-07	1.1015	1761.78	0.0634574	2.19783	0.0279613	0.0925812	11.0702	10.6905	10.851	10.9245	11.0289	11.0375	10.8169	10.7709	10.7052	10.8216	10.8877	10.8308
3710	NM_002224,XM_011514577,XM_017010832	ITPR3	inositol 1,4,5-trisphosphate receptor type 3	protein_coding	NP_002215.2;XP_011512879.1;XP_016866321.1	6182	147267	19.4163	24.741	21.67	12.2706	11.5492	11.3522	13.0262	13.0138	12.2886	52.4402	69.677	61.2095	34.7737	32.9525	31.1084	36.6268	36.7536	34.3928	-1.85358	8701.6	0.0613811	-14.5047	1.13096e-47	1.14963e-45	1.0839	6447.95	0.0458266	2.53626	0.0112042	0.0458139	13.4646	12.5743	12.7118	13.1704	13.3294	13.2839	12.7379	12.6893	12.6424	12.7756	12.7709	12.735
3712	NM_001159508,NM_001354597,NM_001354598,NM_001354599,NM_001354600,NM_001354601,NM_002225,NR_148925,XM_006720495,XM_017022149,XM_017022150,XM_017022153,XM_017022154,XM_017022155,XM_017022157,XM_017022158,XR_001751263,XR_001751264	IVD	isovaleryl-CoA dehydrogenase	protein_coding	NP_001152980.2;NP_001341526.1;NP_001341527.2;NP_001341528.2;NP_001341529.2;NP_001341530.2;NP_002216.3;XP_006720558.1;XP_016877638.1;XP_016877639.1;XP_016877642.1;XP_016877643.1;XP_016877644.1;XP_016877646.1;XP_016877647.1	6186	607036	13.6752	14.2592	13.5958	17.6022	18.7674	19.2007	17.1188	16.4454	15.7396	36.9345	40.1576	38.4029	49.8829	53.5477	52.6159	48.1343	46.4449	44.0513	1.22165	3770.1	0.0516963	5.58703	2.30987e-08	1.56019e-07	-1.12955	3966.22	0.043818	-4.01097	6.04706e-05	0.000627555	11.7285	12.0178	11.8632	11.7733	11.8474	11.8045	11.9735	11.9902	11.9953	11.8981	11.8726	11.8537
3725	NM_002228	JUN	Jun proto-oncogene, AP-1 transcription factor subunit	protein_coding	NP_002219.1	6204	165160	31.917	35.4395	35.3751	44.7372	46.3521	43.3568	54.7931	58.0236	59.3646	86.2025	99.8064	99.9211	126.781	132.253	118.811	154.066	163.87	166.148	1.27952	7465.79	0.056673	6.27454	3.50661e-10	2.98471e-09	1.27519	9673.42	0.0471843	7.43282	1.06305e-13	5.97944e-12	12.6772	13.0331	13.4044	12.7896	12.8871	12.8896	13.0828	13.1149	13.0217	13.2483	13.2983	13.3381
3728	NM_001352773,NM_001352774,NM_001352775,NM_001352776,NM_001352777,NM_002230,NM_021991,XM_006721874,XM_006721875,XM_011524753,XM_011524756,XM_011524758,XM_017024588,XM_017024590	JUP	junction plakoglobin	protein_coding	NP_001339702.1;NP_001339703.1;NP_001339704.1;NP_001339705.1;NP_001339706.1;NP_002221.1;NP_068831.1;XP_006721937.1;XP_006721938.1;XP_011523055.1;XP_011523058.1;XP_011523060.1;XP_016880077.1;XP_016880079.1	6207	173325	17.4129	16.9687	16.2754	13.0624	12.2107	12.3332	10.4381	9.5294	10.1065	47.0294	47.7882	45.9717	37.0176	34.8399	33.7967	29.3496	26.9129	28.2859	-1.37361	2831.52	0.056387	-8.12192	4.5888e-16	7.25216e-15	-1.25367	2175.63	0.0581201	-5.6117	2.00353e-08	4.92545e-07	11.6785	11.2199	10.9155	11.5419	11.531	11.4972	11.2758	11.2254	11.1971	11.0687	10.9874	11.0492
3738	NM_002232,NR_109845,NR_109846	KCNA3	potassium voltage-gated channel subfamily A member 3	protein_coding	NP_002223.3	6221	176263	0.694822	0.740414	0.603159	0.271704	0.427686	0.272234	0.750482	0.783531	0.834861	1.8766	2.08519	1.70369	0.769982	1.22029	0.746003	2.11019	2.21285	2.33658	-1.97852	125.737	0.203804	-4.83024	1.3637e-06	7.07763e-06	2.47559	148.791	0.195752	6.68077	2.37683e-11	9.94732e-10	7.38228	6.40325	7.72577	7.12386	7.25478	7.19487	6.77755	6.96997	6.80597	7.23695	7.3476	7.39061
3749	NM_001039574,NM_001377330,NM_001377331,NM_004978,NR_036437,XM_006710625,XM_011541401,XM_011541403,XM_011541404,XM_024446790	KCNC4	potassium voltage-gated channel subfamily C member 4	protein_coding	NP_001034663.1;NP_001364259.1;NP_001364260.1;NP_004969.2;XP_006710688.1;XP_011539703.1;XP_011539705.1;XP_011539706.1;XP_024302558.1	6236	176265	3.51922	3.79067	3.38899	4.69746	5.24795	3.90117	3.49362	4.35704	3.8732	9.50483	10.6755	9.5726	13.3121	14.9736	10.6904	9.8233	12.3051	10.8402	1.2559	1040.26	0.0893038	3.68093	0.000232385	0.00081907	-1.19169	1080.34	0.0905044	-2.79561	0.00518023	0.0246679	9.84899	10.1778	9.94468	9.96412	10.0481	9.96715	10.2235	10.2518	10.0583	9.94934	10.1056	10.0368
3755	NM_002237,XM_006723785,XM_011528800,XM_011528801,XM_011528802,XM_011528803,XM_011528804,XM_011528805,XM_011528806	KCNG1	potassium voltage-gated channel modifier subfamily G member 1	protein_coding	NP_002228.2;XP_006723848.1;XP_011527102.1;XP_011527103.1;XP_011527104.1;XP_011527105.1;XP_011527106.1;XP_011527107.1;XP_011527108.1	6248	603788	0.483882	1.00452	0.94954	2.18359	2.0495	2.00747	2.63115	2.62134	2.81682	1.30689	2.82898	2.68209	6.18808	5.8477	5.50109	7.39822	7.40317	7.88363	2.18253	226.281	0.143101	7.86861	3.58614e-15	5.30175e-14	1.26539	356.751	0.113439	2.99357	0.00275733	0.0149589	7.15007	8.27859	8.63833	7.7368	7.80502	7.8309	8.30656	8.25079	8.23693	8.38605	8.43173	8.48408
3776	NM_001017424,NM_001017425,NM_014217,XM_011509522,XM_011509523,XM_011509524,XM_017001248,XM_017001249	KCNK2	potassium two pore domain channel subfamily K member 2	protein_coding	NP_001017424.1;NP_001017425.2;NP_055032.1;XP_011507824.1;XP_011507825.1;XP_011507826.1;XP_016856737.1;XP_016856738.1	6277	603219	29.9828	26.0748	25.5316	22.2033	21.7625	21.2839	21.1166	19.6371	19.4633	80.9787	73.433	72.117	62.922	62.0933	58.3243	59.3752	55.459	54.4733	-1.27792	5390.86	0.0599519	-5.90141	3.60402e-09	2.72147e-08	-1.07638	4631.66	0.0484529	-2.19167	0.0284035	0.0936264	12.5626	12.2083	12.1236	12.5238	12.4213	12.3978	12.2526	12.2399	12.1697	12.1901	12.1332	12.1369
3841	NM_001366304,NM_001366305,NM_001366306,NM_001366307,NM_001366308,NM_001366309,NM_001366310,NM_002269,XM_017010841,XM_024446426,XM_024446427	KPNA5	karyopherin subunit alpha 5	protein_coding	NP_001353233.1;NP_001353234.1;NP_001353235.1;NP_001353236.1;NP_001353237.1;NP_001353238.1;NP_001353239.1;NP_002260.2;XP_016866330.1;XP_024302194.1;XP_024302195.1	6398	604545	1.95849	1.62112	1.70442	1.3783	1.08262	1.51748	1.89596	1.42522	1.601	5.28956	4.56548	4.81432	3.90597	3.08897	4.15836	5.33101	4.02509	4.48084	-1.21957	735.784	0.0927179	-3.08858	0.00201114	0.00578911	1.16621	728.333	0.0930471	2.38407	0.0171224	0.0637883	9.6598	9.37217	9.61544	9.67355	9.64476	9.52551	9.44979	9.40659	9.50289	9.62265	9.47009	9.62751
3845	NM_001369786,NM_001369787,NM_004985,NM_033360	KRAS	KRAS proto-oncogene, GTPase	protein_coding	NP_001356715.1;NP_001356716.1;NP_004976.2;NP_203524.1	6407	190070	8.25532	9.84444	9.55977	7.40476	8.07236	8.70277	9.39892	10.1245	8.90101	22.2963	27.7244	27.0027	20.9843	23.0323	23.8482	26.4277	28.5936	24.9119	-1.17355	2666.21	0.0719833	-3.20735	0.00133964	0.00401354	1.17364	2705.65	0.0594431	3.88599	0.000101914	0.000980247	11.4909	11.2611	11.5124	11.3566	11.5198	11.4975	11.2547	11.3302	11.3635	11.4454	11.5102	11.4127
3855	NM_005556,XM_011538325,XM_017019294,XR_001748699,XR_001748700	KRT7	keratin 7	protein_coding	NP_005547.3;XP_011536627.1;XP_016874783.1	6445	148059	14.4148	15.155	15.3017	18.2499	17.2348	19.2205	19.3153	19.1645	21.4648	38.932	42.6802	43.2214	51.7185	49.1747	52.6701	54.3102	54.1242	60.075	1.17131	1595.29	0.0666529	3.42254	0.000620386	0.00199431	1.10955	1841.81	0.0640534	2.34136	0.0192138	0.0698874	10.5207	10.7494	10.9198	10.5291	10.6177	10.5847	10.7232	10.6734	10.7417	10.7858	10.7484	10.8724
3868	NM_005557	KRT16	keratin 16	protein_coding	NP_005548.2	6423	148067	0.673504	0.835303	0.703618	1.6719	1.5753	1.82309	1.96512	2.15923	2.41243	1.81902	2.35242	1.98745	4.73799	4.49469	4.99583	5.52549	6.09808	6.75184	2.22973	116.847	0.193148	5.98956	2.10404e-09	1.63776e-08	1.28711	187.059	0.155579	2.34051	0.0192575	0.0700282	6.17579	7.33451	7.71686	6.81591	6.88907	6.82556	7.22326	7.18812	7.25247	7.30448	7.36176	7.44755
3880	NM_002276	KRT19	keratin 19	protein_coding	NP_002267.2	6436	148020	48.1069	50.5877	47.5985	39.9557	40.9904	43.9044	37.2468	31.2845	36.9319	129.929	142.468	134.448	113.231	116.955	120.311	104.73	88.3536	103.364	-1.1992	3649.11	0.0522315	-5.01756	5.23317e-07	2.90658e-06	-1.18789	3101.1	0.0638053	-3.89315	9.89515e-05	0.000956328	11.9583	11.6965	11.4691	11.7924	11.8467	11.7942	11.6169	11.6398	11.6692	11.5335	11.3767	11.54
3895	NM_001079521,NM_001079522,NM_001271014,NM_004986,NR_073128,NR_073129,XM_006720138,XM_006720139,XM_006720140,XM_006720141,XM_011536751,XM_011536752,XM_011536753,XM_017021278,XM_017021279,XM_017021280,XM_017021281,XM_017021282,XM_017021283,XM_017021284,XM_017021285,XM_017021286,XM_024449579,XR_001750310,XR_001750311,XR_001750312,XR_943438,XR_943439	KTN1	kinectin 1	protein_coding	NP_001072989.1;NP_001072990.1;NP_001257943.1;NP_004977.2;XP_006720201.1;XP_006720202.1;XP_006720203.1;XP_006720204.1;XP_011535053.1;XP_011535054.1;XP_011535055.1;XP_016876767.1;XP_016876768.1;XP_016876769.1;XP_016876770.1;XP_016876771.1;XP_016876772.1;XP_016876773.1;XP_016876774.1;XP_016876775.1;XP_024305347.1	6467	600381	50.8141	51.9648	51.4416	43.3789	50.7562	48.1284	52.2702	57.3919	51.1129	137.241	146.346	145.303	122.931	144.819	131.886	146.972	162.086	143.053	-1.10565	13512.1	0.0548181	-2.64326	0.00821127	0.020166	1.12219	13817.5	0.0536595	3.09947	0.00193865	0.0113306	13.7925	13.6478	13.8349	13.7879	13.8161	13.811	13.64	13.7862	13.7041	13.7912	13.8705	13.7803
3897	NM_000425,NM_001143963,NM_001278116,NM_024003	L1CAM	L1 cell adhesion molecule	protein_coding	NP_000416.1;NP_001137435.1;NP_001265045.1;NP_076493.1	6470	308840	28.4867	30.7939	30.3547	27.2981	26.3372	27.5048	22.4771	20.8433	21.1402	76.938	86.7232	85.7403	77.36	75.1459	75.3716	63.2006	58.8657	59.1666	-1.13207	8302.31	0.0481061	-3.72007	0.000199167	0.000711329	-1.26209	7082.16	0.0416715	-8.05856	7.71984e-16	5.74373e-14	13.1059	12.9271	12.6126	12.9662	13.0403	13.0369	12.9219	12.8838	12.8903	12.7237	12.6575	12.6801
3899	NM_001025108,NM_002285,XM_005263943,XM_005263945,XM_011511169,XM_011511170,XM_011511171,XM_011511173,XM_011511174,XM_011511175,XM_011511176,XM_011511177,XM_011511178,XM_011511179,XM_017004085,XM_017004086,XM_017004087,XM_024452883	AFF3	AF4/FMR2 family member 3	protein_coding	NP_001020279.1;NP_002276.2;XP_005264000.2;XP_005264002.1;XP_011509471.2;XP_011509472.1;XP_011509473.2;XP_011509475.1;XP_011509476.1;XP_011509477.1;XP_011509478.1;XP_011509479.1;XP_011509480.1;XP_011509481.1;XP_016859574.1;XP_016859575.1;XP_016859576.1;XP_024308651.1	6473	601464	3.764	4.97159	4.4679	4.41643	3.89669	3.96793	3.75093	3.83843	3.70821	10.1659	14.0012	12.6201	12.5157	11.1181	10.8733	10.5468	10.8405	10.3784	-1.12508	2179.81	0.0784862	-2.16631	0.0302873	0.062816	-1.10014	1987.91	0.0585306	-2.35239	0.0186531	0.0682184	11.1722	11.0028	10.8872	10.9899	11.165	11.2042	11.0596	11.0031	10.9883	10.9706	10.9347	10.8929
3908	NM_000426,NM_001079823,XM_005266981,XM_005266982,XM_011535820,XM_017010851,XM_017010852,XM_017010853	LAMA2	laminin subunit alpha 2	protein_coding	NP_000417.3;NP_001073291.2;XP_005267038.1;XP_005267039.1;XP_011534122.1;XP_016866340.1;XP_016866341.1;XP_016866342.1	6482	156225	17.385	17.6408	18.3487	14.6407	13.9946	14.5351	12.7479	12.9361	12.4412	46.9542	49.6809	51.828	41.4903	39.9296	39.8306	35.8443	36.5342	34.8201	-1.23685	9187.79	0.0448694	-6.83463	8.22161e-12	8.51864e-11	-1.15939	7761.98	0.0368129	-5.79606	6.78894e-09	1.84654e-07	13.3107	13.0041	12.8117	13.1864	13.2143	13.2484	13.0344	13.0161	13.0036	12.8846	12.8896	12.8748
3909	NM_000227,NM_001127717,NM_001127718,NM_001302996,NM_198129,NR_130106,XM_011525978,XM_011525979,XM_011525980,XM_011525981,XM_011525982,XM_017025743,XM_017025744,XR_001753199	LAMA3	laminin subunit alpha 3	protein_coding	NP_000218.3;NP_001121189.2;NP_001121190.2;NP_001289925.1;NP_937762.2;XP_011524280.1;XP_011524281.1;XP_011524282.1;XP_011524283.1;XP_011524284.1;XP_016881232.1;XP_016881233.1	6483	600805	3.06104	3.30552	2.98337	2.42805	2.30603	2.62028	3.09321	3.05007	3.00453	8.26737	9.30916	8.42687	6.88086	6.57963	7.18036	8.69742	8.61399	8.40897	-1.26367	1690.93	0.0627184	-5.38306	7.32283e-08	4.59791e-07	1.20021	1667.19	0.0588014	4.47758	7.54931e-06	0.000102867	10.8826	10.5449	10.8288	10.8341	10.8519	10.8189	10.6309	10.5928	10.6644	10.7743	10.7979	10.7843
3910	NM_001105206,NM_001105207,NM_001105208,NM_001105209,NM_002290,XM_005266983,XM_005266984,XM_017010854,XR_001743406,XR_001743407	LAMA4	laminin subunit alpha 4	protein_coding	NP_001098676.2;NP_001098677.2;NP_001098678.1;NP_001098679.1;NP_002281.3;XP_005267040.2;XP_005267041.2;XP_016866343.1	6484	600133	55.6444	55.752	55.3846	47.2767	46.4138	46.6808	44.4709	43.208	39.89	150.286	157.011	156.44	133.978	132.429	127.92	125.042	122.028	111.643	-1.25665	20193.6	0.0404077	-8.15649	3.44897e-16	5.49118e-15	-1.09442	17374.8	0.040857	-3.18604	0.00144233	0.00884137	14.457	14.1274	14.0183	14.3564	14.3787	14.3799	14.1806	14.1425	14.1496	14.1187	14.0732	14.0283
3912	NM_002291,XM_017012201,XM_017012202,XR_001744756	LAMB1	laminin subunit beta 1	protein_coding	NP_002282.2;XP_016867690.1;XP_016867691.1	6486	150240	122.813	127.793	130.278	104.968	102.429	106.883	96.1516	94.1061	92.2738	331.698	359.896	367.987	297.47	292.252	292.893	270.357	265.774	258.253	-1.25261	38348.5	0.0412243	-7.88224	3.2157e-15	4.77051e-14	-1.10901	32846.5	0.0318289	-4.68985	2.73403e-06	4.13397e-05	15.3802	15.0553	14.9269	15.261	15.3088	15.3244	15.0971	15.0821	15.0816	15.0108	14.9881	14.974
3920	NM_001122606,NM_002294,NM_013995	LAMP2	lysosomal associated membrane protein 2	protein_coding	NP_001116078.1;NP_002285.1;NP_054701.1	6501	309060	41.1798	41.4302	39.9519	33.9761	33.9266	37.6865	36.9582	37.7405	36.4515	111.22	116.678	112.849	96.2849	96.8003	103.273	103.918	106.587	102.019	-1.17928	11459.9	0.0439705	-5.41069	6.27809e-08	3.97828e-07	1.0531	10952.5	0.0378461	1.97227	0.0485787	0.140212	13.5984	13.3604	13.4558	13.5749	13.5756	13.5464	13.3964	13.3962	13.4447	13.4468	13.4766	13.4493
3949	NM_000527,NM_001195798,NM_001195799,NM_001195800,NM_001195803,XM_011528010,XR_001753685,XR_001753686	LDLR	low density lipoprotein receptor	protein_coding	NP_000518.1;NP_001182727.1;NP_001182728.1;NP_001182729.1;NP_001182732.1;XP_011526312.1	6547	606945	33.9681	36.575	35.0542	21.7446	19.8678	22.4652	19.3432	18.6271	17.6665	91.7424	103.004	99.0148	61.6221	56.6873	61.5614	54.3887	52.6067	49.4443	-1.68648	8516.6	0.051878	-14.5343	7.34493e-48	7.64718e-46	-1.1561	5998.85	0.0471904	-4.43451	9.22834e-06	0.000121849	13.3844	12.6303	12.4424	13.0996	13.1786	13.1423	12.6749	12.5935	12.672	12.5499	12.5131	12.4829
3955	NM_001040167,NM_001040168,NM_001166355,NM_002304	LFNG	LFNG O-fucosylpeptide 3-beta-N-acetylglucosaminyltransferase	protein_coding	NP_001035257.1;NP_001035258.1;NP_001159827.1;NP_002295.1	6560	602576	3.45579	3.95431	3.48253	6.05724	6.28533	6.00771	4.6057	4.27504	4.65838	9.33353	11.1363	9.83682	17.1656	17.9335	16.463	12.9502	12.0736	13.0377	1.66255	679.606	0.0885223	8.28489	1.18213e-16	1.96401e-15	-1.37512	743.846	0.0819192	-5.60988	2.02472e-08	4.96886e-07	8.99527	9.72943	9.29102	9.14312	9.23157	9.15329	9.58434	9.61297	9.54377	9.33843	9.27471	9.34446
3956	NM_002305	LGALS1	galectin 1	protein_coding	NP_002296.1	6561	150570	2115.94	2001.08	1965.52	1834.29	1844.65	1920.09	1598.92	1602.71	1733.07	5714.8	5635.55	5551.84	5198.21	5263.22	5261.64	4495.8	4526.38	4850.46	-1.11126	59693	0.040481	-3.7598	0.000170049	0.00061826	-1.13863	53875	0.0399919	-4.68333	2.8225e-06	4.24038e-05	15.9394	15.7871	15.6206	15.929	15.8842	15.8718	15.7909	15.796	15.7995	15.6456	15.6444	15.7328
3964	NM_006499,NM_201543,NM_201544,NM_201545,XM_011544188,XM_017001274,XM_017001275	LGALS8	galectin 8	protein_coding	NP_006490.3;NP_963837.1;NP_963838.1;NP_963839.1;XP_011542490.1;XP_016856763.1;XP_016856764.1	6569	606099	11.1342	11.8942	11.244	9.05488	8.87984	9.17783	10.7036	10.2641	9.7266	30.0717	33.4969	31.7599	25.6606	25.3362	25.1501	30.0962	28.9879	27.2225	-1.2355	3256.04	0.0504678	-6.0453	1.49132e-09	1.17953e-08	1.10688	3113.8	0.0474083	3.09009	0.00200097	0.0116127	11.8134	11.5083	11.6761	11.7563	11.776	11.752	11.573	11.5543	11.5822	11.6828	11.6608	11.6314
3965	NM_001330163,NM_002308,NM_009587,NR_024043,XM_006721892,XM_006721893,XM_006721895,XM_011524796,XM_017024623	LGALS9	galectin 9	protein_coding	NP_001317092.1;NP_002299.2;NP_033665.1;XP_006721955.1;XP_006721956.1;XP_006721958.1;XP_011523098.1;XP_016880112.1	6570	601879	5.77386	5.34925	5.25528	1.87107	1.53617	1.46313	2.67257	2.89337	2.63803	15.5942	15.0648	14.8441	5.30242	4.38303	4.00942	7.51466	8.17144	7.38322	-3.31913	344.007	0.126857	-13.6438	2.19921e-42	1.78208e-40	1.63543	212.717	0.14735	4.81618	1.46329e-06	2.32244e-05	9.0473	7.31242	8.04542	8.63332	8.59046	8.55511	7.83809	7.74132	7.70724	8.05617	8.07838	8.04761
3977	NM_001127671,NM_001364297,NM_001364298,NM_002310,XM_011514042,XM_017009462,XM_017009463	LIFR	LIF receptor subunit alpha	protein_coding	NP_001121143.1;NP_001351226.1;NP_001351227.1;NP_002301.1;XP_011512344.1;XP_016864951.1;XP_016864952.1	6597	151443	5.85411	6.03491	5.9319	4.75102	5.23584	5.36262	5.50309	6.03239	5.95044	15.811	16.9958	16.7553	13.4639	14.939	14.6952	15.4735	17.0367	16.6539	-1.17236	3276.81	0.0554827	-4.13493	3.55069e-05	0.000146522	1.10376	3219.71	0.0496832	2.8666	0.00414902	0.0207482	11.7879	11.5592	11.7219	11.7254	11.7543	11.8009	11.5865	11.6531	11.6105	11.6964	11.6784	11.7322
3981	NM_001098268,NM_001330595,NM_001352598,NM_001352599,NM_001352600,NM_001352601,NM_001352602,NM_001352603,NM_001352604,NM_001379095,NM_002312,NM_206937	LIG4	DNA ligase 4	protein_coding	NP_001091738.1;NP_001317524.1;NP_001339527.1;NP_001339528.1;NP_001339529.1;NP_001339530.1;NP_001339531.1;NP_001339532.1;NP_001339533.1;NP_001366024.1;NP_002303.2;NP_996820.1	6601	601837	3.94168	3.75918	4.0145	4.05638	4.36504	4.51689	5.52715	4.88302	5.49834	10.6458	10.5868	11.3394	11.4954	12.4544	12.3777	15.5411	13.7906	15.3886	1.14077	1005.03	0.0773003	2.45809	0.0139679	0.0323257	1.20203	1196.65	0.0721711	3.67837	0.000234726	0.00197884	9.87434	10.0654	10.3511	9.98288	9.96037	10.0353	10.0453	10.1285	10.1271	10.2779	10.1954	10.2919
3983	NM_001003407,NM_001322882,NM_001322883,NM_001322884,NM_001322885,NM_001322886,NM_001322887,NM_001322888,NM_001322889,NM_001322890,NM_001322891,NM_001322892,NM_001322893,NM_001322894,NM_001322895,NM_001322896,NM_001322897,NM_001322898,NM_001322899,NM_001322900,NM_001352440,NM_001352441,NM_001352442,NM_001352443,NM_002313,NM_006720,XM_005269826,XM_005269827,XM_006717837,XM_006717846,XM_006717847,XM…	ABLIM1	actin binding LIM protein 1	protein_coding	NP_001003407.1;NP_001309811.1;NP_001309812.1;NP_001309813.1;NP_001309814.1;NP_001309815.1;NP_001309816.1;NP_001309817.1;NP_001309818.1;NP_001309819.1;NP_001309820.1;NP_001309821.1;NP_001309822.1;NP_001309823.1;NP_001309824.1;NP_001309825.1;NP_001309826.1;NP_001309827.1;NP_001309828.1;NP_001309829.1;NP_001339369.1;NP_001339370.1;NP_001339371.1;NP_001339372.1;NP_002304.3;NP_006711.3;XP_005269883.1;…	78	602330	4.38758	4.51098	4.54159	3.74812	3.58457	3.96718	3.12792	3.14101	2.81846	11.8501	12.704	12.8282	10.6218	10.2276	10.8713	8.79503	8.87084	7.88821	-1.23481	1754.25	0.0609449	-4.99281	5.95063e-07	3.27542e-06	-1.26041	1428.46	0.0634194	-5.26477	1.40366e-07	2.7958e-06	10.9208	10.6165	10.3041	10.8033	10.8289	10.8205	10.6374	10.5961	10.6543	10.4457	10.457	10.3918
3985	NM_001031801,NM_005569,NM_016733	LIMK2	LIM domain kinase 2	protein_coding	NP_001026971.1;NP_005560.1;NP_057952.1	6614	601988	4.42578	4.75284	4.76862	4.36916	3.93427	4.24884	3.92773	3.42626	3.7056	11.9533	13.3852	13.4695	12.3818	11.2254	11.6431	11.0439	9.67642	10.3711	-1.11718	935.795	0.0764784	-2.09029	0.0365914	0.0738492	-1.14493	840.512	0.0811645	-2.4058	0.0161372	0.0610032	9.94776	9.78791	9.6151	9.84105	9.89442	9.89521	9.81835	9.74994	9.77838	9.72197	9.60337	9.68551
3990	NM_000236,XM_005254372,XM_005254374,XM_006720502,XM_017022176,XM_024449916,XM_024449917	LIPC	lipase C, hepatic type	protein_coding	NP_000227.2;XP_005254429.1;XP_005254431.2;XP_006720565.1;XP_016877665.1;XP_024305684.1;XP_024305685.1	6619	151670	0.44609	0.626535	0.796059	0.238391	0.437274	0.184512	0.599688	0.428197	0.579002	1.20482	1.76448	2.24856	0.675575	1.24764	0.505619	1.68619	1.20931	1.62049	-2.15024	61.8604	0.31709	-3.48324	0.000495383	0.00162843	1.71829	54.3057	0.317726	2.45802	0.0139705	0.0543739	6.3974	5.30102	6.09994	5.91984	6.04611	6.17237	5.74538	5.91847	5.71216	5.99115	5.89356	5.99675
3996	NM_004140,XM_011523849,XM_011523850,XM_011523851,XM_011523852,XM_011523853,XM_011523854,XM_011523855,XM_011523856	LLGL1	LLGL scribble cell polarity complex component 1	protein_coding	NP_004131.4;XP_011522151.1;XP_011522152.1;XP_011522153.1;XP_011522154.1;XP_011522155.1;XP_011522156.1;XP_011522157.1;XP_011522158.1	6628	600966	13.6533	14.9267	14.4275	12.8403	12.4476	13.3234	10.8295	11.4944	12.5339	36.8752	42.0373	40.7522	36.3881	35.5157	36.51	30.4501	32.4624	35.0795	-1.13844	3338.25	0.0553127	-3.38194	0.000719751	0.00228678	-1.111	3008.71	0.0580576	-2.61558	0.00890762	0.0380958	11.7952	11.6085	11.4765	11.6797	11.7739	11.7422	11.6214	11.5934	11.6255	11.4538	11.5003	11.5942
4000	NM_001257374,NM_001282624,NM_001282625,NM_001282626,NM_005572,NM_170707,NM_170708,XM_011509533,XM_011509534,XR_921781	LMNA	lamin A/C	protein_coding	NP_001244303.1;NP_001269553.1;NP_001269554.1;NP_001269555.1;NP_005563.1;NP_733821.1;NP_733822.1;XP_011507835.1;XP_011507836.1	6636	150330	325.538	349.906	377.03	279.303	285.877	288.709	263.056	251.204	251.392	879.226	985.424	1064.97	791.516	815.671	791.149	739.656	709.45	703.588	-1.25371	54752.7	0.0460306	-7.08672	1.37328e-12	1.55822e-11	-1.11727	46709.5	0.0333792	-4.7927	1.64553e-06	2.5912e-05	15.8945	15.5684	15.4292	15.7414	15.8322	15.8319	15.5748	15.594	15.6002	15.5011	15.4571	15.5015
4015	NM_001178102,NM_001317073,NM_002317	LOX	lysyl oxidase	protein_coding	NP_001171573.1;NP_001304002.1;NP_002308.2	6664	153455	83.2934	85.4036	85.2477	69.4119	64.9483	74.4808	65.8129	62.6177	66.4084	224.962	240.518	240.792	196.707	185.312	204.1	185.051	176.845	185.861	-1.24478	22687.1	0.0467718	-6.75378	1.44038e-11	1.46157e-10	-1.07527	19788.4	0.0432488	-2.42076	0.0154881	0.0591505	14.6189	14.303	14.2191	14.4981	14.5297	14.5327	14.3235	14.2629	14.3539	14.2535	14.2059	14.2771
4016	NM_005576,XM_011521555,XM_017022179,XR_931824	LOXL1	lysyl oxidase like 1	protein_coding	NP_005567.2;XP_011519857.1;XP_016877668.1	6665	153456	82.4403	84.5726	78.2274	55.2736	55.8087	49.325	45.6514	45.2448	48.8966	222.658	238.178	220.962	156.64	159.235	135.166	128.362	127.78	136.85	-1.59198	9124.09	0.0581232	-11.5413	8.16339e-31	3.64257e-29	-1.14976	6677.07	0.0581349	-3.46321	0.000533768	0.00390929	13.4523	12.7813	12.6008	13.2747	13.2989	13.2364	12.8742	12.8823	12.7459	12.6859	12.6692	12.7709
4017	NM_002318	LOXL2	lysyl oxidase like 2	protein_coding	NP_002309.1	6666	606663	183.274	191.63	185.904	149.227	140.747	151.263	134.561	131.506	131.322	494.993	539.679	525.108	422.896	401.582	414.507	378.356	371.4	367.54	-1.30032	36121.4	0.0423016	-8.95627	3.35845e-19	6.98485e-18	-1.11477	30221.4	0.0340525	-4.60323	4.15998e-06	6.03069e-05	15.3176	14.9387	14.8028	15.1966	15.246	15.2217	14.9998	14.9462	14.9789	14.8853	14.8612	14.8776
4041	NM_001291902,NM_002335,XM_005273994,XM_011545029,XM_011545030,XM_011545031,XM_017017735,XM_017017736,XR_001747874,XR_949925,XR_949926	LRP5	LDL receptor related protein 5	protein_coding	NP_001278831.1;NP_002326.2;XP_005274051.1;XP_011543331.1;XP_011543332.1;XP_011543333.1;XP_016873224.1;XP_016873225.1	6697	603506	7.72001	9.12093	8.80427	12.8796	12.5973	13.1795	11.4813	11.5794	11.2905	20.8505	25.6868	24.8687	36.4994	35.9429	36.1157	32.283	32.7025	31.5994	1.47218	3215.59	0.0636231	8.76975	1.79061e-18	3.51152e-17	-1.13037	3662.24	0.0432493	-4.08777	4.35545e-05	0.000471851	11.3446	11.9034	11.7475	11.4288	11.5772	11.5503	11.8711	11.8514	11.8596	11.7469	11.7519	11.7465
4052	NM_000627,NM_001166264,NM_001166265,NM_001166266,NM_206943,XM_005264317,XM_005264318,XM_011532853,XM_011532855,XM_011532856,XM_011532857,XM_011532858,XM_011532859,XM_011532860,XM_011532861,XM_011532862,XM_017004108,XM_017004109,XM_017004110,XM_024452888,XM_024452889,XM_024452890	LTBP1	latent transforming growth factor beta binding protein 1	protein_coding	NP_000618.4;NP_001159736.2;NP_001159737.2;NP_001159738.2;NP_996826.3;XP_005264374.1;XP_005264375.1;XP_011531155.1;XP_011531157.1;XP_011531158.1;XP_011531159.1;XP_011531160.1;XP_011531161.1;XP_011531162.1;XP_011531163.1;XP_011531164.1;XP_016859597.1;XP_016859598.1;XP_016859599.1;XP_024308656.1;XP_024308657.1;XP_024308658.1	6714	150390	15.302	15.2304	14.6423	11.615	10.1144	10.822	9.66624	8.98205	9.18701	41.3281	42.8925	41.3589	32.9157	28.8586	29.6556	27.1793	25.3671	25.7123	-1.35995	4237.86	0.0586313	-7.56517	3.87356e-14	5.13852e-13	-1.17115	3377.36	0.0583655	-3.90507	9.41971e-05	0.000916044	12.2541	11.8101	11.6037	12.1452	12.1506	12.1475	11.9425	11.8117	11.839	11.7562	11.6819	11.7382
4053	NM_000428,XM_011536765	LTBP2	latent transforming growth factor beta binding protein 2	protein_coding	NP_000419.1;XP_011535067.1	6715	602091	21.0106	23.4818	22.7291	18.246	16.4533	17.0509	14.7274	13.9084	14.7234	56.7463	66.1307	64.2009	51.7075	46.9451	46.7247	41.4103	39.28	41.2072	-1.32826	9745.36	0.0571217	-7.16952	7.52593e-13	8.78911e-12	-1.19926	7787.74	0.0483469	-5.42214	5.88885e-08	1.3082e-06	13.4408	13.0312	12.7901	13.2538	13.3665	13.3406	13.118	13.024	13.0237	12.9043	12.8504	12.9184
4059	NM_001013257,NM_005581	BCAM	basal cell adhesion molecule (Lutheran blood group)	protein_coding	NP_001013275.1;NP_005572.2	6722	612773	4.44226	4.77276	4.80147	7.84336	7.21423	6.91913	5.81106	6.85644	6.83759	11.9978	13.4413	13.5623	22.2273	20.5838	18.9605	16.3394	19.364	19.1368	1.62054	966.848	0.0778231	8.94949	3.57136e-19	7.41867e-18	-1.15135	1132.93	0.0799797	-2.54226	0.0110137	0.0452059	9.52722	10.2238	10.0399	9.7154	9.74986	9.76481	10.193	10.1286	10.0946	9.91611	10.0556	10.0722
4060	NM_002345	LUM	lumican	protein_coding	NP_002336.1	6724	600616	910.356	760.296	783.121	709.783	720.452	725.57	825.449	784.583	865.751	2458.72	2141.18	2212.02	2011.46	2055.61	1988.28	2320.98	2215.82	2423.03	-1.16391	119191	0.0568376	-3.85271	0.000116819	0.000437601	1.14409	119816	0.04079	4.76106	1.92579e-06	3.00893e-05	16.9683	16.7493	16.9643	17.0266	16.8653	16.897	16.7893	16.8029	16.7762	16.908	16.8575	16.9674
4087	NM_001003652,NM_001135937,NM_005901,XM_005258259,XM_006722451,XM_011525984,XM_011525985,XM_017025745,XM_017025746,XM_017025747,XM_017025748,XM_017025749,XM_017025750,XM_024451173	SMAD2	SMAD family member 2	protein_coding	NP_001003652.1;NP_001129409.1;NP_005892.1;XP_005258316.1;XP_006722514.1;XP_011524286.1;XP_011524287.1;XP_016881234.1;XP_016881235.1;XP_016881236.1;XP_016881237.1;XP_016881238.1;XP_016881239.1;XP_024306941.1	6768	601366	5.69145	6.21856	6.55349	3.9269	5.09345	3.53326	5.96278	4.38542	4.41975	15.3717	17.513	18.5111	11.1285	14.5328	9.68222	16.766	12.3853	12.3699	-1.12449	4720.86	0.0461801	-3.66538	0.000246971	0.000864272	1.09494	4722.5	0.0412071	3.17542	0.00149618	0.00911186	12.2871	12.1176	12.2693	12.2785	12.2578	12.2756	12.1719	12.1582	12.1578	12.2388	12.2275	12.2607
4088	NM_001145102,NM_001145103,NM_001145104,NM_005902,XM_011521559,XM_011521560	SMAD3	SMAD family member 3	protein_coding	NP_001138574.1;NP_001138575.1;NP_001138576.1;NP_005893.1;XP_011519861.1;XP_011519862.1	6769	603109	17.4681	18.7743	19.451	21.2444	20.1977	21.7496	23.8868	25.0384	23.2309	47.1784	52.873	54.9416	60.2046	57.6286	59.6004	67.1643	70.7135	65.0177	1.10718	7352.4	0.0533639	2.75253	0.00591368	0.0150684	1.13562	8370.81	0.0399088	4.59746	4.27679e-06	6.17456e-05	12.7686	12.9157	13.12	12.7861	12.8663	12.8962	12.9606	12.9111	12.9488	13.0424	13.0841	13.0378
4089	NM_005359	SMAD4	SMAD family member 4	protein_coding	NP_005350.1	6770	600993	10.0147	10.7508	10.515	9.06295	9.16856	10.124	10.479	9.95047	10.0109	27.0482	30.2769	29.7009	25.6835	26.16	27.7428	29.4648	28.1021	28.0183	-1.12951	5063.12	0.0523498	-3.35621	0.000790189	0.00249168	1.06976	4993.42	0.0452231	2.15113	0.0314659	0.101615	12.3908	12.2155	12.3337	12.3333	12.405	12.3889	12.2383	12.2487	12.3049	12.3487	12.2986	12.3216
4091	NM_005585,NR_027654,XM_011521561,XR_931827	SMAD6	SMAD family member 6	protein_coding	NP_005576.3;XP_011519863.1	6772	602931	4.96372	5.93542	5.73782	12.1119	12.1778	11.2433	10.7341	10.6956	10.911	13.4062	16.7156	16.2071	34.324	34.746	30.8099	30.182	30.2065	30.5373	2.34106	2354.29	0.0689491	17.7981	7.30875e-71	1.6097e-68	-1.10457	3189.61	0.0538899	-2.66244	0.00775768	0.0341503	10.4601	11.6882	11.5657	10.7958	10.9072	10.8886	11.6254	11.6247	11.5207	11.4966	11.4794	11.5208
4092	NM_001190821,NM_001190822,NM_001190823,NM_005904	SMAD7	SMAD family member 7	protein_coding	NP_001177750.1;NP_001177751.1;NP_001177752.1;NP_005895.1	6773	602932	8.99982	8.84155	9.38206	10.3348	10.224	10.3542	11.8511	11.4344	11.635	24.307	24.9	26.5007	29.2877	29.1713	28.3737	33.3227	32.293	32.5636	1.10398	1702.44	0.0634376	2.24961	0.0244738	0.0522605	1.10794	1910.41	0.0540297	2.73693	0.00620148	0.02848	10.6603	10.803	10.9718	10.7476	10.7144	10.797	10.8545	10.8286	10.827	10.9209	10.9164	10.937
4094	NM_001031804,NM_005360,XM_017023233,XM_017023234,XM_017023235,XM_024450279,XR_001751902,XR_002957802,XR_002957803,XR_002957804	MAF	MAF bZIP transcription factor	protein_coding	NP_001026974.1;NP_005351.2;XP_016878722.1;XP_016878723.1;XP_016878724.1;XP_024306047.1	6776	177075	5.56774	5.77901	5.64716	4.00318	3.96261	3.80324	3.71676	3.44518	3.29641	15.0376	16.2751	15.9511	11.3446	11.3062	10.422	10.4507	9.72987	9.22589	-1.50832	1953.66	0.0618156	-9.5921	8.63072e-22	2.24307e-20	-1.14059	1483.61	0.0643379	-2.94972	0.00318061	0.0168395	11.1982	10.6052	10.4376	10.989	11.0307	11.0355	10.6801	10.6691	10.6006	10.5775	10.5252	10.5085
4097	NM_002359,NM_032711	MAFG	MAF bZIP transcription factor G	protein_coding	NP_002350.1;NP_116100.2	6781	602020	7.81855	9.02809	7.99681	6.87304	7.02664	7.29072	9.66826	10.5284	9.0234	21.1166	25.4254	22.5879	19.4775	20.0486	19.9788	27.185	29.7343	25.2544	-1.19465	2244.09	0.0657144	-3.90455	9.4399e-05	0.000359734	1.3666	2455.52	0.0577795	7.7984	6.26951e-15	4.08156e-13	11.2543	10.9982	11.4695	11.2109	11.3495	11.2422	11.0987	11.1172	11.1214	11.3758	11.4501	11.3283
4121	NM_005907,XM_005266986,XM_011535833,XM_011535834,XR_001743420	MAN1A1	mannosidase alpha class 1A member 1	protein_coding	NP_005898.2;XP_005267043.1;XP_011534135.1;XP_011534136.1	6821	604344	15.4491	16.2198	16.7183	8.91003	8.3037	9.15214	10.2242	9.67478	9.54235	41.7254	45.6791	47.2227	25.2502	23.6923	25.0796	28.7481	27.3235	26.7068	-1.88023	3633.13	0.0554685	-16.4221	1.328e-60	1.93336e-58	1.11227	2703.97	0.0517121	2.96846	0.00299292	0.0160167	12.2117	11.3008	11.476	11.9441	11.9983	12.0292	11.4375	11.378	11.4256	11.54	11.4877	11.4887
4122	NM_001320977,NM_006122,NR_135502,NR_135503,NR_135504,XM_005254910,XM_011521565,XM_011521566,XM_017022184,XM_017022185,XM_024449920,XM_024449921,XM_024449922,XM_024449923,XM_024449924,XR_001751281,XR_002957636,XR_002957637,XR_931829	MAN2A2	mannosidase alpha class 2A member 2	protein_coding	NP_001307906.1;NP_006113.2;XP_005254967.1;XP_011519867.1;XP_011519868.1;XP_016877673.1;XP_016877674.1;XP_024305688.1;XP_024305689.1;XP_024305690.1;XP_024305691.1;XP_024305692.1	6825	600988	6.07799	6.46956	6.18318	9.96092	10.0699	10.2271	9.14893	8.75783	8.44167	16.4157	18.2199	17.4651	28.2283	28.7317	28.0253	25.7248	24.7338	23.6263	1.47296	2949.91	0.0565348	9.88277	4.94477e-23	1.39714e-21	-1.11007	3389.38	0.0497948	-3.02549	0.00248234	0.0138464	11.2202	11.779	11.65	11.3615	11.4311	11.3776	11.766	11.7169	11.7063	11.6659	11.6418	11.5948
4124	NM_002372,XM_011543395,XM_017009472,XM_024446048,XR_001742067	MAN2A1	mannosidase alpha class 2A member 1	protein_coding	NP_002363.2;XP_011541697.1;XP_016864961.1;XP_024301816.1	6824	154582	17.3749	16.7018	17.7542	12.2206	12.0295	11.9624	13.0895	13.0897	13.5178	46.9268	47.0365	50.1488	34.6319	34.3228	32.7805	36.8047	36.9679	37.8332	-1.45918	5973.35	0.0474994	-11.4771	1.7203e-30	7.51986e-29	1.08667	5141.81	0.0425733	2.81672	0.00485176	0.0235098	12.7913	12.2461	12.3867	12.6735	12.6469	12.7049	12.3468	12.3282	12.3087	12.3875	12.3833	12.4297
4130	NM_002373	MAP1A	microtubule associated protein 1A	protein_coding	NP_002364.5	6835	600178	38.5291	45.1595	44.8495	38.7746	39.1861	40.7227	36.2467	39.3392	35.1392	104.061	127.18	126.683	109.883	111.807	111.593	101.918	111.102	98.3463	-1.10845	24567.4	0.0575228	-2.58226	0.00981565	0.0236697	-1.07635	22804.7	0.0394453	-2.6911	0.00712159	0.0318929	14.6568	14.5083	14.423	14.5285	14.6825	14.6803	14.5288	14.5383	14.5404	14.4472	14.5181	14.4334
4139	NM_001286124,NM_001286126,NM_001286128,NM_001286129,NM_018650,XM_005273134,XM_006711326,XM_011509561,XM_011509562,XM_017001305,XM_017001306,XM_017001307,XM_024447090	MARK1	microtubule affinity regulating kinase 1	protein_coding	NP_001273053.1;NP_001273055.1;NP_001273057.1;NP_001273058.1;NP_061120.3;XP_005273191.1;XP_006711389.1;XP_011507863.1;XP_011507864.1;XP_016856794.1;XP_016856795.1;XP_016856796.1;XP_024302858.1	6896	606511	2.60247	2.71883	2.15982	1.88385	1.92133	1.94067	2.37096	2.33752	2.17705	7.02885	7.6569	6.10067	5.33866	5.48199	5.31803	6.6666	6.60161	6.09306	-1.29209	650.027	0.0971134	-3.80694	0.000140695	0.00051828	1.14706	617.696	0.0857111	2.30934	0.0209245	0.0745856	9.51766	9.14735	9.3665	9.4527	9.49133	9.31265	9.20061	9.22685	9.21706	9.34089	9.32881	9.29395
4141	NM_004990,XM_006719398,XR_001748704,XR_002957327	MARS1	methionyl-tRNA synthetase 1	protein_coding	NP_004981.2;XP_006719461.1	6898	156560	24.9651	25.4728	25.7377	37.4806	34.2891	38.9442	44.3176	40.7404	41.6044	67.4266	71.7378	72.699	106.216	97.8345	106.719	124.611	115.059	116.441	1.4175	5017.17	0.052344	9.61621	6.82998e-22	1.7886e-20	1.14042	6388.96	0.047603	3.98212	6.8302e-05	0.000698011	12.0191	12.5225	12.7333	12.2062	12.2296	12.2402	12.5566	12.4776	12.5596	12.6902	12.6117	12.6486
4147	NM_001317748,NM_002380,NM_030583,XM_005250920,XM_017013417,XM_017013418	MATN2	matrilin 2	protein_coding	NP_001304677.1;NP_002371.3;NP_085072.2;XP_005250977.1;XP_016868906.1;XP_016868907.1	6908	602108	14.9914	14.8775	14.6376	11.1723	10.8808	12.4108	12.6948	12.3665	13.5756	40.4893	41.8989	41.3457	31.6612	31.0454	34.0093	35.6949	34.9255	37.9948	-1.32339	3029.15	0.0551617	-7.32833	2.3304e-13	2.83929e-12	1.10596	2785.64	0.0526338	2.76061	0.00576933	0.0269083	11.7527	11.3485	11.5147	11.6655	11.68	11.6492	11.3957	11.38	11.4571	11.5176	11.4657	11.5122
4172	NM_001270472,NM_001366369,NM_001366370,NM_001366371,NM_001366372,NM_001366373,NM_001366374,NM_001366375,NM_002388,NR_158963,NR_158964,NR_158965,NR_158966	MCM3	minichromosome maintenance complex component 3	protein_coding	NP_001257401.2;NP_001353298.1;NP_001353299.1;NP_001353300.1;NP_001353301.1;NP_001353302.1;NP_001353303.1;NP_001353304.1;NP_002379.4	6945	602693	8.65712	8.99985	8.88485	5.865	6.63487	6.78315	5.67921	6.2694	5.27104	23.3815	25.3458	25.0963	16.6208	18.9308	18.5879	15.9687	17.706	14.7524	-1.38965	1383.22	0.069962	-6.78539	1.15777e-11	1.18671e-10	-1.1287	1107.92	0.077754	-2.24632	0.0246835	0.0843908	10.6512	10.1778	10.0233	10.4957	10.5368	10.5352	10.1703	10.272	10.264	10.124	10.1992	10.0739
4173	NM_005914,NM_182746	MCM4	minichromosome maintenance complex component 4	protein_coding	NP_005905.2;NP_877423.1	6947	602638	12.331	11.8069	10.8256	6.55594	6.83547	7.23007	6.15284	6.20262	5.84159	33.3039	33.2513	30.578	18.5789	19.5031	19.8126	17.3004	17.5174	16.3492	-1.73404	2196.33	0.063565	-12.4933	8.12091e-36	4.77771e-34	-1.13678	1531.78	0.060089	-3.07788	0.00208476	0.0120592	11.4441	10.6497	10.4855	11.2736	11.2394	11.1632	10.7001	10.7377	10.7548	10.6297	10.6325	10.5997
4174	NM_006739,XM_006724242	MCM5	minichromosome maintenance complex component 5	protein_coding	NP_006730.2;XP_006724305.1	6948	602696	3.81011	3.61245	3.76179	2.41683	2.22442	2.71427	1.83455	2.06872	1.87543	10.2905	10.1736	10.6256	6.84907	6.34676	7.43793	5.15835	5.84246	5.24888	-1.55878	621.295	0.0927602	-6.90403	5.05481e-12	5.4239e-11	-1.27211	439.749	0.106171	-3.27047	0.00107369	0.0069577	9.56428	8.9234	8.59605	9.35698	9.32024	9.35707	8.98831	8.92175	9.04871	8.77404	8.85367	8.79737
4175	NM_005915	MCM6	minichromosome maintenance complex component 6	protein_coding	NP_005906.2	6949	601806	9.32526	7.79699	8.4136	6.55386	5.97245	6.49676	5.81027	4.99384	5.45267	25.186	21.9583	23.7652	18.573	17.0408	17.8031	16.3372	14.1036	15.2607	-1.37185	1620.86	0.0738452	-6.17677	6.54268e-10	5.41932e-09	-1.17572	1282.89	0.0719826	-3.24445	0.00117676	0.0075182	10.8732	10.4158	10.2045	10.7889	10.6345	10.7069	10.4693	10.3898	10.4304	10.3473	10.2188	10.3072
4189	NM_012328	DNAJB9	DnaJ heat shock protein family (Hsp40) member B9	protein_coding	NP_036460.1	6968	602634	9.49324	8.7321	8.64877	11.396	11.2592	11.6886	14.5584	14.6584	14.1964	25.6397	24.5918	24.4295	32.2952	32.1251	32.0305	40.9349	41.3981	39.7325	1.25078	1425.12	0.0658597	4.90176	9.49817e-07	5.06107e-06	1.25844	1814.12	0.0545487	6.07959	1.2049e-09	3.81605e-08	10.307	10.6288	10.9814	10.5258	10.4626	10.4582	10.6758	10.6654	10.6662	10.8712	10.874	10.8631
4191	NM_001282403,NM_001282404,NM_005918,NR_104165	MDH2	malate dehydrogenase 2	protein_coding	NP_001269332.1;NP_001269333.1;NP_005909.2	6971	154100	41.2299	39.0079	39.2124	36.2738	33.9103	37.2436	32.4783	34.5233	31.709	111.355	109.856	110.76	102.796	96.7538	102.059	91.3218	97.5006	88.7461	-1.13658	4711.82	0.0503162	-3.67076	0.000241831	0.000848359	-1.0951	4279.7	0.0461259	-2.8414	0.00449161	0.0220843	12.2917	12.1066	11.9963	12.2736	12.229	12.2379	12.1485	12.0924	12.144	12.0312	12.0772	12.0281
4199	NM_002395,XM_011535836	ME1	malic enzyme 1	protein_coding	NP_002386.1;XP_011534138.1	6983	154250	15.9441	15.891	16.4048	13.7003	13.2625	14.8782	16.1411	16.8266	15.9689	43.0624	44.7529	46.3374	38.8252	37.8409	40.7707	45.3852	47.5216	44.6933	-1.18372	2886.86	0.0551922	-4.40869	1.03996e-05	4.67681e-05	1.16254	2900.27	0.0497382	4.3684	1.25162e-05	0.000158561	11.6118	11.3686	11.6065	11.5787	11.5823	11.6149	11.4394	11.4043	11.476	11.5592	11.5851	11.5713
4205	NM_001130926,NM_001130927,NM_001130928,NM_001171894,NM_001319206,NM_001352614,NM_001352615,NM_001352616,NM_001352617,NM_001352618,NM_001365201,NM_001365202,NM_001365203,NM_001365204,NM_001365205,NM_001365206,NM_001365207,NM_001365208,NM_001365209,NM_001365210,NM_001365211,NM_005587,XM_005254916,XM_011521572,XM_011521573,XM_011521577,XM_011521578,XM_011521579,XM_011521582,XM_011521585,XM_011521587…	MEF2A	myocyte enhancer factor 2A	protein_coding	NP_001124398.1;NP_001124399.1;NP_001124400.1;NP_001165365.1;NP_001306135.1;NP_001339543.1;NP_001339544.1;NP_001339545.1;NP_001339546.1;NP_001339547.1;NP_001352130.1;NP_001352131.1;NP_001352132.1;NP_001352133.1;NP_001352134.1;NP_001352135.1;NP_001352136.1;NP_001352137.1;NP_001352138.1;NP_001352139.1;NP_001352140.1;NP_005578.2;XP_005254973.1;XP_011519874.1;XP_011519875.1;XP_011519879.1;XP_011519880…	6993	600660	10.4489	11.5004	11.3665	7.60989	7.57466	7.50738	8.64014	9.03942	8.80405	28.2208	32.388	32.1061	21.5657	21.6122	20.5725	24.2942	25.5291	24.6405	-1.50302	3038.13	0.0570517	-10.3041	6.7488e-25	2.13513e-23	1.15074	2648.61	0.0508807	3.98118	6.85728e-05	0.000700269	11.833	11.2456	11.4686	11.6481	11.7389	11.7336	11.348	11.354	11.3176	11.4324	11.4933	11.4573
4208	NM_001131005,NM_001193347,NM_001193348,NM_001193349,NM_001193350,NM_001308002,NM_001363581,NM_001364329,NM_001364330,NM_001364331,NM_001364332,NM_001364333,NM_001364334,NM_001364335,NM_001364336,NM_001364337,NM_001364338,NM_001364339,NM_001364340,NM_001364341,NM_001364342,NM_001364343,NM_001364344,NM_001364345,NM_001364346,NM_001364347,NM_001364348,NM_001364349,NM_001364350,NM_001364352,NM_001364…	MEF2C	myocyte enhancer factor 2C	protein_coding	NP_001124477.1;NP_001180276.1;NP_001180277.1;NP_001180278.1;NP_001180279.1;NP_001294931.1;NP_001350510.1;NP_001351258.1;NP_001351259.1;NP_001351260.1;NP_001351261.1;NP_001351262.1;NP_001351263.1;NP_001351264.1;NP_001351265.1;NP_001351266.1;NP_001351267.1;NP_001351268.1;NP_001351269.1;NP_001351270.1;NP_001351271.1;NP_001351272.1;NP_001351273.1;NP_001351274.1;NP_001351275.1;NP_001351276.1;NP_001351…	6996	600662	0.542547	0.527734	0.5189	0.191167	0.166175	0.245046	0.110231	0.105325	0.120299	1.46533	1.48623	1.46569	0.541748	0.474137	0.671501	0.309943	0.297463	0.336689	-2.74377	143.093	0.178353	-8.16448	3.22834e-16	5.14468e-15	-1.56423	63.5257	0.255017	-2.531	0.0113737	0.0462914	7.71274	6.25561	5.63055	7.03433	7.00739	6.98139	6.46773	6.44332	6.50749	6.3198	6.28635	6.33262
4213	NR_002211	MEIS3P1	Meis homeobox 3 pseudogene 1	transcribed_pseudogene	.	7002	.	5.61132	6.71058	5.89935	5.36926	5.32833	5.51383	6.51239	6.85532	5.99882	15.1553	18.8987	16.6634	15.216	15.2029	15.1096	18.3114	19.3608	16.7893	-1.15005	952.492	0.0826322	-2.44083	0.0146535	0.0336811	1.18886	984.252	0.0732429	3.40757	0.000655436	0.00462205	9.99249	9.79165	10.0625	9.90388	10.0614	9.95619	9.86327	9.85661	9.85504	10.005	10.0462	9.94933
4217	NM_005923,XM_011535839,XM_017010870,XM_017010871,XM_017010872,XM_017010873,XM_017010874,XM_017010875,XM_017010876,XM_017010877	MAP3K5	mitogen-activated protein kinase kinase kinase 5	protein_coding	NP_005914.1;XP_011534141.2;XP_016866359.1;XP_016866360.1;XP_016866361.1;XP_016866362.1;XP_016866363.1;XP_016866364.1;XP_016866365.1;XP_016866366.1	6857	602448	4.75232	4.65508	4.75317	3.37804	3.77765	4.22298	5.22414	5.25492	4.74566	12.8352	13.1099	13.4259	9.57302	10.7785	11.5722	14.6891	14.8409	13.282	-1.2507	1249.21	0.0745928	-4.32666	1.51391e-05	6.63116e-05	1.31406	1303.06	0.072017	5.47143	4.46414e-08	1.01086e-06	10.4387	10.117	10.5308	10.4532	10.4758	10.455	10.1935	10.2885	10.3307	10.4914	10.535	10.4734
4221	NM_000244,NM_001370251,NM_001370259,NM_001370260,NM_001370261,NM_001370262,NM_001370263,NM_130799,NM_130800,NM_130801,NM_130802,NM_130803,NM_130804,XM_011545040,XM_011545041,XM_017017765,XM_017017766,XM_017017767,XM_017017768	MEN1	menin 1	protein_coding	NP_000235.2;NP_001357180.1;NP_001357188.2;NP_001357189.1;NP_001357190.1;NP_001357191.1;NP_001357192.1;NP_570711.1;NP_570712.1;NP_570713.1;NP_570714.1;NP_570715.1;NP_570716.1;XP_011543342.1;XP_011543343.1;XP_016873254.1;XP_016873255.1;XP_016873256.1;XP_016873257.1	7010	613733	10.8547	11.4332	11.2251	15.7944	14.8665	14.8388	13.3852	13.3463	13.8191	29.3168	32.1986	31.7067	44.7597	42.4176	40.6628	37.6364	37.6925	38.6765	1.3001	2198.82	0.057064	6.63506	3.24367e-11	3.15176e-10	-1.09988	2407.32	0.0542513	-2.53163	0.0113533	0.0462351	10.9006	11.2796	11.1627	10.9883	11.0366	11.0394	11.2637	11.2487	11.2362	11.1467	11.1274	11.2132
4222	NM_001040002,NM_004527,NM_013999,XM_011524818	MEOX1	mesenchyme homeobox 1	protein_coding	NP_001035091.1;NP_004518.1;NP_054705.1;XP_011523120.1	7013	600147	0.315478	0.44322	0.459667	0.153517	0.086567	0.071011	0.703949	0.771484	0.709416	0.852053	1.24822	1.29838	0.435051	0.246996	0.194591	1.97935	2.17882	1.98549	-3.79294	40.1099	0.369493	-5.20529	1.93694e-07	1.15257e-06	6.60423	64.7994	0.314859	8.64955	5.17016e-18	4.82061e-16	5.99023	4.0576	6.81647	5.63668	5.75115	5.77624	5.47083	5.3913	5.36234	5.93524	5.99437	5.96245
4232	NM_001253900,NM_001253901,NM_001253902,NM_002402,NM_177524,NM_177525,XM_011516222,XM_017012218,XM_024446764,XM_024446765	MEST	mesoderm specific transcript	protein_coding	NP_001240829.1;NP_001240830.1;NP_001240831.1;NP_002393.2;NP_803490.1;NP_803491.1;XP_011514524.1;XP_016867707.1;XP_024302532.1;XP_024302533.1	7028	601029	3.48046	3.27682	3.44015	6.44884	5.47824	6.59951	5.51295	4.00838	4.69892	9.40014	9.22833	9.71712	18.2754	15.6306	18.0847	15.5012	11.3205	13.1512	1.76499	726.253	0.0893238	9.17627	4.46264e-20	9.95633e-19	-1.31705	827.731	0.098163	-4.04743	5.17822e-05	0.000547489	9.03784	9.85627	9.4822	9.24031	9.20091	9.2258	9.73384	9.59728	9.6976	9.5549	9.32275	9.45471
4254	NM_000899,NM_003994	KITLG	KIT ligand	protein_coding	NP_000890.1;NP_003985.2	6343	184745	24.5566	24.9973	25.1845	26.9518	26.9699	29.4283	32.1989	30.9711	31.3054	66.3235	70.3986	71.1366	76.3786	76.9513	80.6425	90.5361	87.4684	87.6165	1.09012	8312.4	0.0449883	2.76695	0.00565835	0.0145017	1.12912	9365.25	0.0387572	4.52038	6.173e-06	8.60304e-05	12.9574	13.082	13.2781	13.0039	13.0266	13.0366	13.0824	13.0831	13.1297	13.2251	13.1854	13.2139
4257	NM_001260511,NM_001260512,NM_001267598,NM_020300,NM_145764,NM_145791,NM_145792,NR_048545,NR_048547,XM_006719079,XM_011520673,XM_011520674	MGST1	microsomal glutathione S-transferase 1	protein_coding	NP_001247440.1;NP_001247441.1;NP_001254527.1;NP_064696.1;NP_665707.1;NP_665734.1;NP_665735.1;XP_006719142.1;XP_011518975.1;XP_011518976.1	7061	138330	182.82	174.597	161.036	152.257	158.059	181.272	171.545	187.18	176.491	493.767	491.709	454.866	431.481	450.977	496.741	482.348	528.634	493.957	-1.09257	9135.94	0.0578996	-2.20597	0.0273862	0.0575354	1.0799	9211.03	0.0487972	2.27249	0.0230569	0.0799751	13.2198	13.092	13.2234	13.2661	13.2323	13.1577	13.0952	13.1118	13.201	13.1635	13.2413	13.2081
4259	NM_004528,XM_005245174	MGST3	microsomal glutathione S-transferase 3	protein_coding	NP_004519.1;XP_005245231.2	7064	604564	82.017	69.135	75.8468	73.3126	69.6193	68.9401	65.9374	63.7663	66.4371	221.514	194.701	214.238	207.761	198.64	188.917	185.401	180.089	185.942	-1.10736	4547.12	0.0569118	-2.58516	0.00973332	0.0235009	-1.08034	4215.01	0.0471467	-2.36472	0.0180437	0.0664389	12.2227	12.075	11.9846	12.2322	12.1119	12.183	12.1072	12.0813	12.0563	12.0253	11.9673	12.0383
4267	NM_001122898,NM_001122898_dup1,NM_001321367,NM_001321367_dup1,NM_001321368,NM_001321368_dup1,NM_001321369,NM_001321369_dup1,NM_001321370,NM_001321370_dup1,NM_002414,NM_002414_dup1,NR_135623,NR_135623_dup1	CD99	CD99 molecule (Xg blood group)	protein_coding	NP_001116370.1;NP_001308296.1;NP_001308297.1;NP_001308298.1;NP_001308299.1;NP_002405.1	7082	450000	435.981	414.281	419.138	377.441	362.992	392.066	353.057	333.537	345.947	1177.51	1166.72	1183.9	1069.63	1035.7	1074.38	992.718	941.973	968.225	-1.15424	26378.3	0.0415086	-4.98563	6.176e-07	3.39187e-06	-1.10158	23699.3	0.0365249	-3.82145	0.000132669	0.00122656	14.7869	14.5798	14.4611	14.7556	14.7141	14.7293	14.6116	14.5729	14.6093	14.5272	14.4731	14.5229
4286	NM_000248,NM_001184967,NM_001184968,NM_001354604,NM_001354605,NM_001354606,NM_001354607,NM_001354608,NM_006722,NM_198158,NM_198159,NM_198177,NM_198178	MITF	melanocyte inducing transcription factor	protein_coding	NP_000239.1;NP_001171896.1;NP_001171897.1;NP_001341533.1;NP_001341534.1;NP_001341535.1;NP_001341536.1;NP_001341537.1;NP_006713.1;NP_937801.1;NP_937802.1;NP_937820.1;NP_937821.2	7105	156845	10.0883	10.9155	10.6595	9.09264	8.9871	9.58919	8.11865	8.4377	7.86394	27.2468	30.7408	30.1091	25.7676	25.6422	26.2773	22.8278	23.8297	22.0093	-1.16871	2756.84	0.0559085	-4.02295	5.74738e-05	0.000228393	-1.13808	2423.16	0.0505265	-3.69305	0.000221584	0.00187932	11.5367	11.3122	11.1463	11.4327	11.5127	11.49	11.3373	11.3242	11.3523	11.2152	11.2465	11.2078
4288	NM_001145966,NM_002417,XM_006717864,XM_011539818	MKI67	marker of proliferation Ki-67	protein_coding	NP_001139438.1;NP_002408.3;XP_006717927.2;XP_011538120.1	7107	176741	1.26538	1.50388	1.59305	1.1429	1.11804	1.1672	0.797368	1.146	0.898052	3.41757	4.2353	4.49975	3.23887	3.19001	3.19848	2.24202	3.23654	2.51344	-1.27865	930.036	0.0837938	-4.2321	2.31523e-05	9.87177e-05	-1.29402	734.074	0.105226	-3.53396	0.000409389	0.00314581	10.027	9.67368	9.32101	9.8086	9.9473	9.95688	9.70406	9.6782	9.71348	9.38002	9.64098	9.43407
4289	NM_001145354,NM_001321316,NM_013255,XM_006715993,XM_011516224,XM_024446766,XM_024446767	MKLN1	muskelin 1	protein_coding	NP_001138826.1;NP_001308245.1;NP_037387.2;XP_006716056.1;XP_011514526.1;XP_024302534.1;XP_024302535.1	7109	605623	8.68899	10.0804	9.50858	10.4927	11.6364	11.3302	11.7941	12.9784	11.6703	23.4675	28.389	26.8581	29.7353	33.2012	31.0482	33.1623	36.6535	32.6624	1.15712	6661.9	0.0597313	3.52473	0.00042391	0.0014157	1.08313	7553.04	0.0488525	2.35819	0.0183642	0.0674602	12.5924	12.8034	12.9391	12.6127	12.7497	12.7018	12.7753	12.8671	12.8127	12.8595	12.9444	12.8637
4292	NM_000249,NM_001167617,NM_001167618,NM_001167619,NM_001258271,NM_001258273,NM_001258274,NM_001354615,NM_001354616,NM_001354617,NM_001354618,NM_001354619,NM_001354620,NM_001354621,NM_001354622,NM_001354623,NM_001354624,NM_001354625,NM_001354626,NM_001354627,NM_001354628,NM_001354629,NM_001354630,XM_005265161,XM_017006450	MLH1	mutL homolog 1	protein_coding	NP_000240.1;NP_001161089.1;NP_001161090.1;NP_001161091.1;NP_001245200.1;NP_001245202.1;NP_001245203.1;NP_001341544.1;NP_001341545.1;NP_001341546.1;NP_001341547.1;NP_001341548.1;NP_001341549.1;NP_001341550.1;NP_001341551.1;NP_001341552.1;NP_001341553.1;NP_001341554.1;NP_001341555.1;NP_001341556.1;NP_001341557.1;NP_001341558.1;NP_001341559.1;XP_005265218.1;XP_016861939.1	7127	120436	13.1286	11.4997	11.1581	15.7239	16.6813	16.7458	15.7932	15.0745	14.777	35.4583	32.3861	31.5173	44.56	47.5954	45.8887	44.4069	42.5733	41.3573	1.33982	2130.86	0.0633312	6.66398	2.66508e-11	2.60577e-10	-1.07985	2384.05	0.0519598	-2.1329	0.032933	0.105108	10.8313	11.2525	11.1629	11.0205	10.9176	10.9277	11.1924	11.2339	11.2026	11.1705	11.1202	11.1283
4294	NM_002446,XM_006723223,XM_011526981,XM_011526982,XM_024451519,XR_001753691	MAP3K10	mitogen-activated protein kinase kinase kinase 10	protein_coding	NP_002437.2;XP_006723286.1;XP_011525283.1;XP_011525284.1;XP_024307287.1	6849	600137	1.82827	2.23935	2.24838	3.15855	3.48584	3.61116	4.07608	3.72149	4.56335	4.93785	6.30657	6.35082	8.95102	9.94588	9.89569	11.461	10.5102	12.7718	1.57486	558.681	0.105913	6.18648	6.15223e-10	5.1206e-09	1.19342	760.535	0.0946967	2.69391	0.00706192	0.0317065	8.75935	9.4179	9.69184	8.98132	9.13486	9.1241	9.35122	9.46761	9.45864	9.53435	9.49539	9.67063
4303	NM_001170931,NM_005938,XM_011530957	FOXO4	forkhead box O4	protein_coding	NP_001164402.1;NP_005929.2;XP_011529259.1	7139	300033	5.21881	5.63865	5.36161	5.64602	6.3053	6.90625	7.59389	7.45287	6.5915	14.0951	15.8799	15.1445	16.0003	17.9904	18.9252	21.3523	21.0484	18.4481	1.13133	1228.86	0.0756714	2.35248	0.0186488	0.0416008	1.14048	1417.2	0.0724628	2.61715	0.00886678	0.0379789	10.1707	10.35	10.5606	10.2407	10.3101	10.2748	10.3031	10.3943	10.4333	10.5372	10.5024	10.4277
4312	NM_001145938,NM_002421	MMP1	matrix metallopeptidase 1	protein_coding	NP_001139410.1;NP_002412.1	7155	120353	165.722	146.517	143.991	41.329	40.0692	36.3885	71.3974	73.296	63.5031	447.589	412.628	406.718	117.122	114.327	99.7156	200.754	207.003	177.73	-3.9545	10989.6	0.0641566	-30.9164	7.18527e-210	1.12214e-206	1.7571	6204.53	0.059176	13.742	5.689e-43	1.95119e-40	14.0987	12.1149	12.9493	13.802	13.6861	13.6743	12.5025	12.4771	12.3671	12.9635	12.9838	12.8718
4314	NM_002422	MMP3	matrix metallopeptidase 3	protein_coding	NP_002413.1	7173	185250	242.778	212.767	212.33	190.125	180.903	203.15	314.254	329.595	317.273	655.703	599.205	599.75	538.795	516.157	556.693	883.612	930.841	887.974	-1.19006	21905.3	0.0548673	-4.57528	4.75593e-06	2.26887e-05	1.66797	27070.5	0.037667	19.5952	1.69756e-85	1.40418e-82	14.5391	14.288	15.0468	14.6422	14.5281	14.5304	14.4142	14.3698	14.441	14.8577	14.8997	14.882
4319	NM_002425	MMP10	matrix metallopeptidase 10	protein_coding	NP_002416.1	7156	185260	1.02045	0.721655	0.816255	0.559708	0.467121	0.596877	0.787095	1.24348	0.872033	2.75605	2.03236	2.30561	1.58616	1.3328	1.63562	2.21314	3.51182	2.44062	-1.59856	71.8435	0.247564	-2.73374	0.00626196	0.0158641	1.77597	77.6445	0.252549	3.28097	0.00103449	0.00674722	6.46766	5.78617	6.63389	6.44108	6.29714	6.35079	6.20466	6.14744	6.21482	6.319	6.52641	6.36859
4320	NM_005940,NR_133013	MMP11	matrix metallopeptidase 11	protein_coding	NP_005931.2	7157	185261	4.92707	5.05563	4.84469	4.23203	4.17755	4.56905	3.65166	3.44533	4.00629	13.3072	14.2379	13.6844	11.9932	11.9195	12.5206	10.2677	9.73029	11.2127	-1.16937	609.097	0.0878386	-2.56981	0.0101753	0.0244615	-1.17323	527.505	0.0980119	-2.35164	0.0186908	0.0682944	9.35892	9.13333	8.9227	9.24025	9.26778	9.23826	9.11558	9.10406	9.14641	8.98654	8.93299	9.06888
4323	NM_004995	MMP14	matrix metallopeptidase 14	protein_coding	NP_004986.1	7160	600754	159.662	175.789	168.897	96.8177	100.512	99.5745	118.587	125.956	117.059	431.22	495.066	477.069	274.372	286.784	272.865	333.439	355.725	327.622	-1.73775	28777.2	0.0468901	-17.0019	7.94587e-65	1.33826e-62	1.21269	23597	0.0366551	7.59003	3.19839e-14	1.91386e-12	15.1568	14.3597	14.6587	14.9553	15.0546	15.0207	14.4896	14.5229	14.4823	14.652	14.7037	14.6546
4329	NM_001278593,NM_001278594,NM_005589,XM_017021331	ALDH6A1	aldehyde dehydrogenase 6 family member A1	protein_coding	NP_001265522.1;NP_001265523.1;NP_005580.1;XP_016876820.1	7179	603178	4.26359	3.89647	4.19083	6.63567	6.5548	7.00473	5.26521	5.58814	4.95243	11.5153	10.9734	11.8375	18.8048	18.7023	19.1951	14.8046	15.782	13.8607	1.61057	1723.97	0.06298	10.9174	9.52262e-28	3.57181e-26	-1.28666	1917.5	0.0580344	-6.26585	3.70785e-10	1.26861e-08	10.3673	11.0546	10.7118	10.5487	10.4798	10.5442	10.9265	10.9281	10.9545	10.7048	10.759	10.6689
4331	NM_001177963,NM_002431,XM_005267687,XM_005267688,XM_017021332,XM_017021333,XM_017021334,XM_024449599	MNAT1	MNAT1 component of CDK activating kinase	protein_coding	NP_001171434.1;NP_002422.1;XP_005267744.1;XP_005267745.1;XP_016876821.1;XP_016876822.1;XP_016876823.1;XP_024305367.1	7181	602659	12.1701	9.89911	9.99801	8.01356	7.84797	9.73624	9.86617	10.5656	10.2346	32.8694	27.8784	28.2405	22.7096	22.392	26.6803	27.7415	29.8393	28.6443	-1.33398	1457.91	0.0846875	-4.90912	9.14878e-07	4.88855e-06	1.24255	1420.11	0.0687172	4.55937	5.13071e-06	7.28033e-05	10.7029	10.2865	10.6194	10.7421	10.5673	10.5786	10.3306	10.3566	10.4544	10.5314	10.5849	10.5786
4351	NM_001289155,NM_001289156,NM_001289157,NM_001330372,NM_002435,XM_017022208,XM_017022209	MPI	mannose phosphate isomerase	protein_coding	NP_001276084.1;NP_001276085.1;NP_001276086.1;NP_001317301.1;NP_002426.1;XP_016877697.1;XP_016877698.1	7216	154550	6.19591	5.22011	6.31578	7.7577	7.46382	8.2049	7.45326	6.45661	7.38215	16.7341	14.7011	17.8397	21.9846	21.296	22.4839	20.9569	18.2347	20.6609	1.33951	2132.35	0.0717553	5.87705	4.17637e-09	3.13164e-08	-1.09958	2365.85	0.0624329	-2.19369	0.0282578	0.0932771	10.8321	11.2537	11.1386	10.9682	10.8625	11.0376	11.2258	11.1841	11.226	11.2	11.045	11.1292
4438	NM_002440	MSH4	mutS homolog 4	protein_coding	NP_002431.2	7327	602105	0.047931	0.057983	0.071024	0.279984	0.357968	0.384838	0.484914	0.450323	0.535158	0.129454	0.163296	0.200615	0.793446	1.02136	1.05457	1.36347	1.2718	1.49778	5.33858	38.1514	0.372661	6.48432	8.91317e-11	8.17508e-10	1.43806	79.4541	0.23474	2.23279	0.0255628	0.0865136	3.57998	6.00774	6.54877	5.53133	5.54357	5.56109	5.8326	5.91911	5.93495	6.03507	6.00474	6.08978
4488	NM_001363626,NM_002449	MSX2	msh homeobox 2	protein_coding	NP_001350555.1;NP_002440.2	7392	123101	3.59633	3.94322	3.77103	2.51606	3.02715	2.70016	3.5562	3.77137	3.68534	9.7131	11.1051	10.6517	7.13027	8.63716	7.39925	9.99926	10.6511	10.3144	-1.40355	417.647	0.110056	-4.44391	8.83404e-06	4.02333e-05	1.33128	411.025	0.108954	3.7889	0.000151316	0.00137189	8.92916	8.44223	8.87381	8.77827	8.85517	8.82484	8.51598	8.64662	8.5395	8.74799	8.79158	8.78798
4493	NM_001363555,NM_175617	MT1E	metallothionein 1E	protein_coding	NP_001350484.1;NP_783316.2	7397	156351	36.9481	33.4963	34.8641	35.6678	32.358	29.9917	53.1721	56.7246	54.422	99.7908	94.3339	98.4778	101.079	92.3247	82.1863	149.508	160.202	152.314	-1.13071	882.759	0.0799665	-2.21622	0.0266763	0.0562851	1.70728	1137.73	0.0697604	11.0622	1.91413e-28	3.32303e-26	9.87239	9.69385	10.4871	9.95587	9.89635	9.91979	9.86816	9.82271	9.77246	10.2647	10.2896	10.2702
4501	NM_005952	MT1X	metallothionein 1X	protein_coding	NP_005943.1	7405	156359	6.78242	6.03807	6.6269	5.16861	4.05894	5.51734	13.9136	13.6994	12.3559	18.3182	17.0047	18.7185	14.6473	11.5811	15.1192	39.1221	38.6899	34.5814	-1.34512	134.306	0.181295	-2.35934	0.0183073	0.0409239	2.68376	214.131	0.153288	9.29136	1.52328e-20	1.80003e-18	7.26842	6.83841	8.28625	7.40951	7.34607	7.40069	7.26149	7.15209	7.27799	7.85271	7.84182	7.78304
4502	NM_005953	MT2A	metallothionein 2A	protein_coding	NP_005944.1	7406	156360	479.92	422.929	416.332	254.676	248.785	270.416	455.371	446.7	435.129	1296.19	1191.07	1175.98	721.726	709.841	741.023	1280.4	1261.57	1217.83	-1.74351	8142.36	0.0557049	-14.3972	5.3888e-47	5.32036e-45	1.72113	8192.76	0.0379065	20.6656	7.07172e-95	7.64942e-92	13.3373	12.535	13.3393	13.3271	13.2157	13.2054	12.7478	12.7276	12.7684	13.2509	13.2295	13.2233
4507	NM_002451	MTAP	methylthioadenosine phosphorylase	protein_coding	NP_002442.2	7413	156540	5.95861	6.00631	5.95294	7.07784	7.2812	7.18492	8.02496	8.75326	7.70784	16.0932	16.9153	16.8148	20.0579	20.7749	19.6889	22.5644	24.7209	21.5724	1.17569	2301.22	0.0551852	4.23138	2.3226e-05	9.90071e-05	1.13134	2688.91	0.0545813	3.26185	0.00110688	0.0071563	11.0466	11.2803	11.479	11.1689	11.1822	11.1783	11.3131	11.3382	11.2945	11.4047	11.4798	11.383
4508	gene-ATP6	ATP6	ATP synthase F0 subunit 6	protein_coding	YP_003024031.1	7414	516060	3090.49	3090.25	3000.11	1990.02	1887.83	1987.07	1795.66	1836.34	1729.13	8346.92	8702.92	8474.17	5639.53	5386.41	5445.17	5048.99	5186.19	4839.43	-1.60114	99375	0.0395896	-17.1534	5.92431e-66	1.0713e-63	-1.09863	74037.6	0.0334563	-4.05612	4.98947e-05	0.000529924	16.9006	16.2214	16.1065	16.7292	16.7365	16.7124	16.3097	16.2615	16.2751	16.1962	16.213	16.1765
4509	gene-ATP8	ATP8	ATP synthase F0 subunit 8	protein_coding	YP_003024030.1	7415	516070	3423.73	3414.62	3326.27	2086.93	2079.76	2367.09	1838.23	2168.97	1889.74	9246.95	9616.43	9395.44	5914.17	5934.03	6486.55	5168.71	6125.59	5288.94	-1.59262	33512.9	0.0462231	-14.5252	8.39005e-48	8.6307e-46	-1.11179	24908.2	0.0531862	-2.87459	0.00404558	0.0203175	15.3294	14.658	14.5258	15.1513	15.1562	15.1353	14.682	14.6787	14.7637	14.548	14.6932	14.5867
4511	rna-TRNC	TRNC	tRNA-Cys	tRNA	.	7477	590020	64.2811	60.371	60.1449	42.1373	45.9785	38.8941	31.8948	32.4366	34.9743	173.613	170.02	169.886	119.413	131.187	106.582	89.6812	91.6075	97.885	-1.4839	200.229	0.147672	-3.85583	0.000115339	0.000432811	-1.28292	145.436	0.17236	-2.08538	0.0370347	0.114659	7.90249	7.33261	6.99236	7.6417	7.60884	7.60864	7.37823	7.43018	7.31816	7.22287	7.22665	7.2746
4512	gene-COX1	COX1	cytochrome c oxidase subunit I	protein_coding	YP_003024028.1	7419	516030	6035.35	6241.62	5898	3543.62	3342.98	3456.04	2992	3001.72	2874.46	16300.5	17578	16659.6	10042.3	9538.28	9470.6	8412.85	8477.45	8044.94	-1.79718	426782	0.0425343	-19.8836	5.64421e-88	1.79559e-85	-1.17136	286934	0.033797	-6.75172	1.46098e-11	6.32134e-10	19.0649	18.2192	18.0118	18.8319	18.8723	18.8214	18.3225	18.2693	18.2666	18.1495	18.1491	18.128
4513	gene-COX2	COX2	cytochrome c oxidase subunit II	protein_coding	YP_003024029.1	7421	516040	4607.45	4443.3	4314.37	2899.81	2875.82	2906.57	2746.15	2441.3	2599.11	12444	12513.4	12186.4	8217.79	8205.37	7964.88	7721.56	6894.7	7274.3	-1.57426	146248	0.0397919	-16.4525	8.05416e-61	1.18258e-58	-1.11964	109117	0.0416407	-3.91515	9.03481e-05	0.000885349	17.4486	16.7939	16.6517	17.3013	17.2737	17.2498	16.8596	16.8519	16.8285	16.7897	16.6808	16.7543
4514	gene-COX3	COX3	cytochrome c oxidase subunit III	protein_coding	YP_003024032.1	7422	516050	4106.11	3927.03	3838.19	2174.97	2067.93	2153.75	1844.88	1838.11	1855.9	11089.9	11059.5	10841.4	6163.66	5900.26	5901.93	5187.4	5191.19	5194.24	-1.898	139028	0.0418579	-22.0861	4.30353e-108	2.17442e-105	-1.15957	90641.3	0.0328161	-6.5088	7.57548e-11	2.95907e-09	17.4744	16.5499	16.3571	17.258	17.2218	17.2038	16.6488	16.6028	16.6068	16.4803	16.4738	16.4997
4519	gene-CYTB	CYTB	cytochrome b	protein_coding	YP_003024038.1	7427	516020	1515.63	1484.3	1387.87	1199.7	1149.87	1121.7	1032.26	977.824	1000.04	4093.47	4180.16	3920.21	3399.83	3280.85	3073.81	2902.48	2761.57	2798.87	-1.29207	86884.7	0.048782	-7.57838	3.49899e-14	4.67775e-13	-1.15853	71652.3	0.0405926	-5.22997	1.69536e-07	3.33428e-06	16.5799	16.2101	16.0187	16.5035	16.491	16.4317	16.2784	16.2392	16.1833	16.1205	16.0685	16.1062
4520	NM_005955,XM_011541491,XM_011541493,XM_011541494	MTF1	metal regulatory transcription factor 1	protein_coding	NP_005946.2;XP_011539793.1;XP_011539795.1;XP_011539796.1	7428	600172	3.23923	3.47069	3.4686	4.34072	3.92811	4.5434	4.78343	4.96223	4.51817	8.74863	9.77433	9.79745	12.3012	11.2078	12.4503	13.4499	14.0143	12.6453	1.22117	1740.39	0.0666064	4.32786	1.50565e-05	6.60005e-05	1.11516	2053.71	0.0592407	2.65443	0.00794419	0.0347685	10.6137	10.9023	11.0808	10.7049	10.7646	10.7715	10.9491	10.8585	10.9422	11.0091	11.0467	10.9794
4522	NM_001364837,NM_005956	MTHFD1	methylenetetrahydrofolate dehydrogenase, cyclohydrolase and formyltetrahydrofolate synthetase 1	protein_coding	NP_001351766.1;NP_005947.3	7432	172460	18.2646	16.9157	17.7068	14.5767	14.087	16.0181	14.0633	13.4478	12.6697	49.3298	47.6387	50.0149	41.3089	40.1934	43.8946	39.5429	37.9792	35.4595	-1.21206	2977.52	0.0573701	-4.83642	1.32197e-06	6.8777e-06	-1.11629	2589.25	0.0551215	-2.87922	0.00398658	0.0201074	11.6721	11.3944	11.2572	11.6285	11.5655	11.6117	11.4187	11.39	11.4715	11.3684	11.3268	11.2915
4524	NM_001330358,NM_005957,XM_005263460,XM_005263462,XM_005263463,XM_011541495,XM_011541496,XM_017001328,XM_024447198,XR_002956640	MTHFR	methylenetetrahydrofolate reductase	protein_coding	NP_001317287.1;NP_005948.3;XP_005263517.1;XP_005263519.1;XP_005263520.1;XP_011539797.1;XP_011539798.1;XP_016856817.1;XP_024302966.1	7436	607093	7.43446	7.30711	7.28303	7.60975	7.90606	8.19965	6.83955	6.97694	6.03802	20.0793	20.5786	20.5718	21.5653	22.5578	22.4695	19.2313	19.7043	16.899	1.07982	2804.62	0.0552949	2.00366	0.045106	0.0884864	-1.17606	2734.47	0.0523966	-4.46517	8.00061e-06	0.000108177	11.3969	11.5081	11.2958	11.372	11.4356	11.4318	11.4886	11.4563	11.4954	11.3695	11.3472	11.287
4535	gene-ND1	ND1	NADH dehydrogenase subunit 1	protein_coding	YP_003024026.1	7455	516000	1258.56	1287.06	1218.98	1030.98	981.886	976.15	893.497	927.404	901.545	3399.17	3624.7	3443.16	2921.68	2801.54	2674.95	2512.32	2619.17	2523.22	-1.28769	62556.8	0.0449932	-8.10765	5.16086e-16	8.13379e-15	-1.1029	52895.3	0.0377026	-3.74766	0.00017849	0.00157283	16.1038	15.739	15.6185	16.0103	16.0388	15.9918	15.8186	15.7736	15.7352	15.6678	15.6981	15.6901
4536	gene-ND2	ND2	NADH dehydrogenase subunit 2	protein_coding	YP_003024027.1	7456	516001	1074.5	1109.57	1072.37	1278.12	1239.15	1278.54	1200.54	1208.92	1121.3	2902.05	3124.82	3029.04	3622.05	3535.57	3503.59	3375.65	3414.24	3138.25	1.13959	71036.1	0.039124	4.81837	1.44737e-06	7.47125e-06	-1.07982	73932.8	0.0341777	-3.24179	0.00118781	0.00757369	16.0189	16.2074	16.1175	16.0649	16.1011	16.0742	16.2187	16.1898	16.1853	16.1401	16.1431	16.0921
4540	gene-ND5	ND5	NADH dehydrogenase subunit 5	protein_coding	YP_003024036.1	7461	516005	1034.83	1132.25	1074.81	1439.95	1358.31	1404.47	1126.22	1178.94	1066.14	2794.9	3188.69	3035.94	4080.68	3875.58	3848.67	3166.67	3329.56	2983.88	1.26746	130336	0.0467596	7.31272	2.61787e-13	3.17377e-12	-1.25228	132934	0.038488	-8.43265	3.37913e-17	2.91517e-15	16.8108	17.1527	16.849	16.8541	16.9425	16.8994	17.1521	17.0974	17.0947	16.9047	16.9429	16.8695
4541	gene-ND6	ND6	NADH dehydrogenase subunit 6	protein_coding	YP_003024037.1	7462	516006	198.864	213.69	220.178	235.15	222.754	250.855	200.992	198.218	192.604	537.099	601.805	621.919	666.391	635.567	687.42	565.144	559.808	539.053	1.09407	6808.44	0.0543461	2.38656	0.0170069	0.0384119	-1.20208	6611.76	0.0421612	-6.29813	3.01259e-10	1.04859e-08	12.6667	12.7966	12.5521	12.6341	12.7059	12.7372	12.7807	12.731	12.8066	12.618	12.6023	12.5941
4552	NM_001364440,NM_001364441,NM_001364442,NM_002454,NM_024010,NR_134480,NR_134481,NR_134482,NR_157168,NR_157169,NR_157170,NR_157171,NR_157172,NR_157173,NR_157174,NR_157175,NR_157176,NR_157177,NR_157178,XM_024446064,XR_001742071,XR_001742072,XR_001742074,XR_001742075,XR_001742076,XR_001742077	MTRR	5-methyltetrahydrofolate-homocysteine methyltransferase reductase	protein_coding	NP_001351369.1;NP_001351370.1;NP_001351371.1;NP_002445.2;NP_076915.3;XP_024301832.1	7473	602568	12.3835	10.8385	11.9998	13.9829	12.8293	13.0743	14.5511	14.2863	14.085	33.4458	30.5239	33.8947	39.626	36.605	35.8274	40.9144	40.3475	39.4207	1.10677	2369.3	0.0652981	2.24137	0.0250018	0.0532687	1.0778	2623.8	0.0534991	2.02043	0.0433393	0.128682	11.1356	11.2812	11.4109	11.2448	11.1429	11.2277	11.3482	11.2726	11.2553	11.3713	11.3522	11.351
4574	rna-TRNS1	TRNS1	tRNA-Ser	tRNA	.	7497	590080	692.031	712.811	627.849	395.328	370.026	468.083	277.626	364.973	352.224	1869.06	2007.45	1773.43	1120.32	1055.77	1282.69	780.622	1030.76	985.792	-1.68739	2185.74	0.074656	-10.1103	4.97303e-24	1.48577e-22	-1.24239	1488.81	0.146185	-2.14192	0.0321997	0.103259	11.4225	10.6676	10.3745	11.1868	11.2226	11.1079	10.6763	10.62	10.792	10.3642	10.5857	10.5719
4579	rna-TRNY	TRNY	tRNA-Tyr	tRNA	.	7502	590100	764.819	733.575	738.307	473.584	420.519	460.172	368.442	349.136	333.474	2065.65	2065.93	2085.44	1342.09	1199.84	1261.01	1035.98	986.028	933.315	-1.6883	2299.69	0.0608905	-12.4087	2.34444e-35	1.34699e-33	-1.29505	1538.07	0.0651783	-5.72292	1.04709e-08	2.70665e-07	11.4964	10.74	10.3893	11.2835	11.2522	11.2627	10.8435	10.7406	10.7868	10.6107	10.5628	10.5408
4591	NM_001005207,NM_001320987,NM_001320988,NM_001320989,NM_001320990,NM_001353082,NM_001353083,NM_001353084,NM_001353085,NM_001353086,NM_015294,NR_148346,NR_148347,XM_005257385,XM_011524831,XM_011524832,XM_011524833,XM_011524834,XM_011524836,XM_017024662,XM_017024663,XM_017024664,XM_017024665,XM_017024667,XM_017024669,XM_017024670,XM_017024671,XM_017024672,XM_017024673,XM_024450765	TRIM37	tripartite motif containing 37	protein_coding	NP_001005207.1;NP_001307916.1;NP_001307917.1;NP_001307918.1;NP_001307919.1;NP_001340011.1;NP_001340012.1;NP_001340013.1;NP_001340014.1;NP_001340015.1;NP_056109.1;XP_005257442.1;XP_011523133.1;XP_011523134.1;XP_011523135.1;XP_011523136.1;XP_011523138.1;XP_016880151.1;XP_016880152.1;XP_016880153.1;XP_016880154.1;XP_016880156.1;XP_016880158.1;XP_016880159.1;XP_016880160.1;XP_016880161.1;XP_016880162…	7523	605073	9.46364	10.036	10.2255	7.21572	6.71033	7.5628	8.58006	8.53226	7.7263	25.5597	28.2639	28.8831	20.4486	19.1461	20.7244	24.1252	24.0968	21.6241	-1.41182	2170.05	0.0611471	-8.13696	4.05329e-16	6.42356e-15	1.15391	1966.81	0.0615696	3.35446	0.000795202	0.005402	11.3109	10.8134	11.0417	11.1686	11.2316	11.2188	10.9171	10.8517	10.9281	11.0524	11.0515	10.9617
4594	NM_000255,XM_005249143	MMUT	methylmalonyl-CoA mutase	protein_coding	NP_000246.2;XP_005249200.1	7526	609058	13.0408	12.1367	11.9824	9.26036	9.54178	10.0972	10.7994	10.4327	10.4944	35.2211	34.1799	33.8456	26.2429	27.2248	27.6694	30.3654	29.464	29.3714	-1.31073	2415.49	0.057698	-6.76579	1.32581e-11	1.3493e-10	1.08473	2210.65	0.0526102	2.23017	0.0257359	0.0868693	11.4202	11.0296	11.1677	11.3786	11.3221	11.3161	11.0694	11.1048	11.1155	11.18	11.1463	11.1713
4597	NM_002461,XM_011523086,XM_011523087,XM_011523088,XM_011523089	MVD	mevalonate diphosphate decarboxylase	protein_coding	NP_002452.1;XP_011521388.1;XP_011521389.1;XP_011521390.1;XP_011521391.1	7529	603236	20.0324	19.3167	19.3163	15.2336	15.9466	15.123	13.0386	11.4738	12.5804	54.1043	54.4006	54.5613	43.1706	45.4992	41.4416	36.6616	32.4043	35.2097	-1.32844	1927.9	0.0625827	-6.54701	5.86993e-11	5.56816e-10	-1.27931	1497.07	0.0688677	-5.16019	2.46698e-07	4.66901e-06	11.1032	10.6934	10.3599	10.8726	10.9114	10.9169	10.6768	10.6622	10.5858	10.472	10.3593	10.4517
4598	NM_000431,NM_001114185,NM_001301182,XM_017019313,XM_017019314,XM_024448982	MVK	mevalonate kinase	protein_coding	NP_000422.1;NP_001107657.1;NP_001288111.1;XP_016874802.1;XP_016874803.1;XP_024304750.1	7530	251170	5.88041	5.29944	5.49984	3.21951	3.03354	3.69307	2.64367	2.5205	2.607	15.882	14.9246	15.5349	9.12377	8.65539	10.1202	7.43343	7.1184	7.29638	-1.70434	723.614	0.0900941	-8.53788	1.36707e-17	2.45146e-16	-1.28642	482.341	0.100043	-3.6321	0.000281128	0.00230106	9.83326	9.06338	8.72093	9.53684	9.44079	9.48494	9.02733	8.98781	9.10772	8.86265	8.82272	8.86327
4599	NM_001144925,NM_001178046,NM_001282920,NM_002462,XM_005260978,XM_005260979,XM_005260980,XM_005260981,XM_005260982,XM_011529568,XM_011529570,XM_017028349,XM_017028350,XM_017028351,XM_017028352	MX1	MX dynamin like GTPase 1	protein_coding	NP_001138397.1;NP_001171517.1;NP_001269849.1;NP_002453.2;XP_005261035.1;XP_005261036.1;XP_005261037.1;XP_005261038.1;XP_005261039.1;XP_011527870.1;XP_011527872.1;XP_016883838.1;XP_016883839.1;XP_016883840.1;XP_016883841.1	7532	147150	26.7255	24.096	19.4043	3.50214	3.53008	3.20359	7.06694	7.42259	7.32003	72.1813	67.8604	54.8098	9.92472	10.0721	8.77881	19.8707	20.9628	20.4871	-6.47285	2258.45	0.0916472	-29.3997	5.5411e-190	6.34604e-187	1.95862	906.539	0.0781229	12.4142	2.18837e-35	4.88457e-33	11.934	9.23877	10.229	11.4997	11.4242	11.204	9.75241	9.75213	9.68226	10.2142	10.2821	10.2812
4600	NM_002463,XM_005260983,XM_005260984,XM_011529571,XM_011529572,XM_011529573,XM_011529574,XM_024452080	MX2	MX dynamin like GTPase 2	protein_coding	NP_002454.1;XP_005261040.1;XP_005261041.1;XP_011527873.1;XP_011527874.1;XP_011527875.1;XP_011527876.1;XP_024307848.1	7533	147890	8.92705	7.14827	6.63509	2.20899	2.52937	2.23782	3.94834	3.44044	3.99309	24.1105	20.1313	18.7416	6.26005	7.21686	6.13231	11.1019	9.7165	11.1757	-3.37216	952.273	0.0996692	-17.5949	2.69297e-69	5.44265e-67	1.64796	584.866	0.0973263	7.40481	1.31338e-13	7.29988e-12	10.5207	8.76633	9.50766	10.2299	10.0669	9.97865	9.06298	9.12778	9.05157	9.49259	9.37856	9.51549
4609	NM_001354870,NM_002467	MYC	MYC proto-oncogene, bHLH transcription factor	protein_coding	NP_001341799.1;NP_002458.2	7553	190080	9.48412	9.97618	9.7189	11.3708	11.6736	11.7479	14.5488	14.6035	15.08	25.6151	28.0954	27.4522	32.2239	33.3074	32.1927	40.9081	41.2432	42.2055	1.1713	2413.71	0.054617	4.17659	2.95912e-05	0.000123535	1.27184	3000.96	0.04785	7.25	4.16782e-13	2.18686e-11	11.1182	11.3468	11.714	11.2394	11.2782	11.2679	11.3895	11.4129	11.3904	11.5942	11.5995	11.639
4628	NM_001256012,NM_001256095,NM_001375266,NM_005964,XM_011523875,XM_011523878,XM_011523879,XM_011523880,XM_017024678,XM_017024679,XM_017024680,XM_017024681,XM_017024682	MYH10	myosin heavy chain 10	protein_coding	NP_001242941.1;NP_001243024.1;NP_001362195.1;NP_005955.3;XP_011522177.1;XP_011522180.1;XP_011522181.1;XP_011522182.1;XP_016880167.1;XP_016880168.1;XP_016880169.1;XP_016880170.1;XP_016880171.1	7568	160776	20.6938	22.6994	23.7597	20.2985	19.1483	20.7701	18.8706	18.6145	17.7281	55.8905	63.9272	67.112	57.5239	54.6343	56.9163	53.06	52.5709	49.6168	-1.14165	9521.69	0.0551961	-3.46263	0.000534915	0.00174503	-1.09543	8629.43	0.0396984	-3.31232	0.00092524	0.00614583	13.3093	13.1184	13.008	13.188	13.2749	13.3216	13.1599	13.1065	13.1503	13.075	13.0589	13.0308
4638	NM_001321309,NM_053025,NM_053026,NM_053027,NM_053028,NM_053031,NM_053032,XM_011512860,XM_011512861,XM_017006469,XM_017006470,XM_017006471,XM_017006472,XM_017006473,XM_024453532,XM_024453533,XM_024453534,XM_024453535,XM_024453536,XM_024453537	MYLK	myosin light chain kinase	protein_coding	NP_001308238.1;NP_444253.3;NP_444254.3;NP_444255.3;NP_444256.3;NP_444259.1;NP_444260.1;XP_011511162.2;XP_011511163.2;XP_016861958.1;XP_016861959.1;XP_016861960.1;XP_016861961.1;XP_016861962.1;XP_024309300.1;XP_024309301.1;XP_024309302.1;XP_024309303.1;XP_024309304.1;XP_024309305.1	7590	600922	152.614	162.611	192.308	128.998	120.786	121.137	110.429	109.315	108.355	412.185	457.953	543.195	365.567	344.63	331.951	310.501	308.727	303.26	-1.30873	72266.8	0.0457145	-8.49111	2.04676e-17	3.60259e-16	-1.16366	59046.8	0.0357451	-6.11745	9.50829e-10	3.08789e-08	16.3221	15.934	15.7361	16.1531	16.2327	16.2321	15.9808	15.9317	15.9449	15.8458	15.7928	15.799
4641	NM_001080779,NM_001080950,NM_001363855,NM_033375,XM_024450768,XM_024450769	MYO1C	myosin IC	protein_coding	NP_001074248.1;NP_001074419.1;NP_001350784.1;NP_203693.3;XP_024306536.1;XP_024306537.1	7597	606538	72.8594	74.1985	73.6274	85.1053	79.9206	83.1905	77.3592	74.027	76.3664	196.781	208.962	207.969	241.18	228.032	227.967	217.517	209.067	213.732	1.09854	21479.9	0.0427018	3.17517	0.00149751	0.00443012	-1.09334	21841.4	0.037579	-3.42588	0.000612802	0.00437813	14.3213	14.4569	14.349	14.3386	14.3622	14.3618	14.4752	14.4172	14.4223	14.3681	14.3257	14.3696
4643	NM_004998	MYO1E	myosin IE	protein_coding	NP_004989.2	7599	601479	13.1563	14.0186	13.8816	11.1125	11.0912	11.2183	12.5913	13.8294	12.2844	35.5331	39.4798	39.2102	31.4918	31.6456	30.7417	35.404	39.0569	34.3811	-1.25675	6236.76	0.047727	-6.90801	4.91512e-12	5.29717e-11	1.15299	6036.78	0.046061	4.45884	8.24043e-06	0.000110781	12.7619	12.4325	12.6586	12.6894	12.7548	12.7499	12.5317	12.5299	12.5078	12.6237	12.7056	12.6157
4664	NM_001321312,NM_001321313,NM_001321314,NM_001321315,NM_005966,XM_005246582,XM_005246583,XM_005246586,XM_005246587,XM_011511219,XM_017004170,XM_017004171,XM_017004172,XM_017004173,XM_017004174,XM_017004175,XM_017004176,XM_024452917	NAB1	NGFI-A binding protein 1	protein_coding	NP_001308241.1;NP_001308242.1;NP_001308243.1;NP_001308244.1;NP_005957.2;XP_005246639.1;XP_005246640.1;XP_005246643.1;XP_005246644.1;XP_011509521.1;XP_016859659.1;XP_016859660.1;XP_016859661.1;XP_016859662.1;XP_016859663.1;XP_016859664.1;XP_016859665.1;XP_024308685.1	7626	600800	13.9007	14.8272	15.0301	12.7941	13.0663	13.8077	17.2283	18.3202	16.7676	37.5434	41.7571	42.4543	36.2571	37.281	37.8374	48.4423	51.7398	46.9287	-1.09391	3374.35	0.0527454	-2.4551	0.0140845	0.0325256	1.28454	3735.27	0.045366	7.96296	1.67975e-15	1.19451e-13	11.7834	11.6545	12.0362	11.7709	11.8261	11.8395	11.7165	11.7457	11.7314	11.9341	11.9825	11.9448
4665	NM_001330305,NM_005967	NAB2	NGFI-A binding protein 2	protein_coding	NP_001317234.1;NP_005958.1	7627	602381	28.7486	31.3039	28.499	39.357	40.1347	40.341	43.3288	47.1284	46.6553	77.6454	88.1595	80.4986	111.534	114.513	110.547	121.831	133.1	130.577	1.31365	4942.47	0.0508882	7.73419	1.04066e-14	1.46537e-13	1.13158	6067.92	0.0447199	3.9878	6.66875e-05	0.000683499	12.0607	12.4545	12.6531	12.1988	12.2707	12.2002	12.4623	12.482	12.4483	12.5229	12.5974	12.6032
4668	NM_000262,NM_001362848,NM_001362850	NAGA	alpha-N-acetylgalactosaminidase	protein_coding	NP_000253.1;NP_001349777.1;NP_001349779.1	7631	104170	10.7125	10.1602	10.1569	8.53789	8.1246	7.54309	7.05869	7.14455	6.60249	28.9327	28.6136	28.6895	24.1956	23.1813	20.6704	19.8475	20.1776	18.4788	-1.30552	1952.84	0.0673465	-5.71117	1.122e-08	7.90599e-08	-1.17985	1587.61	0.0670659	-3.55766	0.000374167	0.00292674	11.1112	10.7258	10.5089	11.0076	10.9626	10.9676	10.796	10.7593	10.6596	10.6097	10.6107	10.5692
4675	NM_004538	NAP1L3	nucleosome assembly protein 1 like 3	protein_coding	NP_004529.2	7639	300117	0.072226	0.090118	0.125786	0.201404	0.256421	0.212343	0.084188	0.161546	0.121084	0.195071	0.253795	0.355296	0.570759	0.731626	0.581884	0.236717	0.456237	0.338885	2.23991	25.0385	0.412718	2.81896	0.00481792	0.0125519	-1.79377	27.3492	0.400094	-2.10699	0.0351181	NA	3.94328	5.11661	4.28494	4.49769	4.52111	4.55941	4.64642	4.6987	4.64534	4.51306	4.59824	4.55173
4683	NM_001024688,NM_002485,XM_011517045,XM_011517046,XM_017013460,XM_017013462,XM_024447163,XM_024447164,XM_024447165	NBN	nibrin	protein_coding	NP_001019859.1;NP_002476.2;XP_011515347.1;XP_011515348.1;XP_016868949.1;XP_016868951.1;XP_024302931.1;XP_024302932.1;XP_024302933.1	7652	602667	14.3893	13.8761	13.7503	10.5126	9.90829	11.2086	13.0341	11.8977	12.7206	38.8631	39.0785	38.8393	29.7915	28.2706	30.715	36.6491	33.6014	35.602	-1.34429	3288.31	0.0532131	-8.02136	1.04578e-15	1.60982e-14	1.16943	3087.01	0.0517143	4.36636	1.26336e-05	0.000159761	11.8809	11.4538	11.7006	11.8199	11.7873	11.8116	11.549	11.5016	11.5655	11.6873	11.6323	11.707
4688	NM_000433,NM_001127651,NM_001190789,NM_001190794,XM_005245207,XM_011509580,XM_011509581	NCF2	neutrophil cytosolic factor 2	protein_coding	NP_000424.2;NP_001121123.1;NP_001177718.1;NP_001177723.1;XP_005245264.1;XP_011507882.1;XP_011507883.1	7661	608515	0.437049	0.447451	0.291123	0.118138	0.118211	0.095458	0.227816	0.2282	0.195209	1.1804	1.26014	0.82231	0.334793	0.337283	0.261584	0.640569	0.644483	0.546347	-3.51504	34.3427	0.376892	-4.81184	1.4955e-06	7.69429e-06	1.87895	22.1987	0.4335	2.09902	0.0358149	NA	5.74168	3.92387	4.8579	5.24368	5.2486	5.12759	4.95575	4.95748	4.92982	5.0579	5.05194	5.02408
4696	NM_004542,XM_017026833	NDUFA3	NADH:ubiquinone oxidoreductase subunit A3	protein_coding	NP_004533.1;XP_016882322.1	7686	603832	16.7014	13.0683	14.0605	18.0101	18.047	16.6213	14.64	14.6263	16.7305	45.1078	36.8036	39.7155	51.039	51.4921	45.5474	41.1643	41.3076	46.8246	1.1825	784.503	0.0984077	2.4575	0.0139906	0.0323653	-1.13823	809.441	0.0825243	-2.26353	0.0236029	0.081429	9.49072	9.73059	9.56401	9.66816	9.45527	9.54388	9.71823	9.73057	9.62804	9.56175	9.55697	9.63559
4698	NM_001282419,NM_001282420,NM_001282421,NM_001282422,NM_001291304,NM_005000,NR_104168,NR_104169,NR_111925,NR_111926,XM_024446771	NDUFA5	NADH:ubiquinone oxidoreductase subunit A5	protein_coding	NP_001269348.1;NP_001269349.1;NP_001269350.1;NP_001269351.1;NP_001278233.1;NP_004991.1;XP_024302539.1	7688	601677	10.4037	8.7386	9.64488	7.79213	7.47572	8.15056	9.08283	8.2257	8.98994	28.0988	24.6101	27.2431	22.0821	21.3299	22.335	25.5389	23.231	25.1607	-1.23869	2728.63	0.0650633	-4.74633	2.07137e-06	1.04451e-05	1.12555	2627.9	0.0547562	3.11629	0.00183145	0.01083	11.5605	11.2508	11.4427	11.5856	11.4399	11.483	11.3284	11.2846	11.3207	11.4398	11.3556	11.4453
4702	NM_001318195,NM_014222	NDUFA8	NADH:ubiquinone oxidoreductase subunit A8	protein_coding	NP_001305124.1;NP_055037.1	7692	603359	42.7169	38.122	37.0876	43.7842	46.3978	48.2138	49.9815	50.2624	49.2676	115.371	107.361	104.758	124.08	132.383	132.121	140.537	141.951	137.889	1.14737	1992.26	0.0656701	3.02005	0.00252735	0.00709549	1.07656	2241.78	0.0523464	2.03326	0.0420265	0.126027	10.858	11.0556	11.1824	11.0195	10.9282	10.9081	11.0357	11.0863	11.0882	11.1324	11.1342	11.1338
4716	NM_004548	NDUFB10	NADH:ubiquinone oxidoreductase subunit B10	protein_coding	NP_004539.1	7696	603843	53.6736	49.8323	47.3075	46.6424	46.572	41.6104	36.3922	40.858	42.3518	144.964	140.34	133.626	132.18	132.88	114.025	102.327	115.391	118.533	-1.14219	1867.54	0.0721852	-2.65707	0.00788224	0.0194553	-1.13197	1664.77	0.0743502	-2.40526	0.0161609	0.0610409	10.9601	10.7674	10.6084	10.9595	10.9002	10.8586	10.8296	10.8282	10.6995	10.5981	10.6924	10.7399
4724	NM_001318051,NM_002495,NR_134473,NR_134474,NR_134475,XM_017009491	NDUFS4	NADH:ubiquinone oxidoreductase subunit S4	protein_coding	NP_001304980.1;NP_002486.1;XP_016864980.1	7711	602694	66.7842	49.4725	60.1077	47.0273	50.4292	44.0402	52.0774	50.1841	56.2499	180.373	139.327	169.781	133.271	143.886	120.683	146.43	141.73	157.43	-1.2662	2127.4	0.0892077	-3.81694	0.000135117	0.000499821	1.11667	2015.26	0.0683872	2.32792	0.0199163	0.0718664	11.2153	10.8743	11.0539	11.2645	10.9995	11.174	10.9472	11.0063	10.8657	11.0172	10.9839	11.1017
4728	NM_002496	NDUFS8	NADH:ubiquinone oxidoreductase core subunit S8	protein_coding	NP_002487.1	7715	602141	36.3854	37.7116	36.4614	40.4593	44.3281	46.7512	35.1779	37.2246	40.5281	98.2709	106.205	102.99	114.658	126.478	128.113	98.9124	105.13	113.429	1.16154	1724.54	0.0646606	3.34109	0.000834496	0.00262033	-1.16667	1745.57	0.0686118	-3.24141	0.00118939	0.00757481	10.6395	10.8563	10.6531	10.6691	10.706	10.6812	10.7556	10.8354	10.8505	10.6161	10.6605	10.7513
4731	NM_001001503,NM_021075,XM_011529586,XM_017028359	NDUFV3	NADH:ubiquinone oxidoreductase subunit V3	protein_coding	NP_001001503.1;NP_066553.3;XP_011527888.1;XP_016883848.1	7719	602184	5.24452	5.21289	5.41253	6.26354	6.55459	6.74676	5.93172	6.11474	5.92726	14.1646	14.6808	15.2883	17.7503	18.7017	18.4882	16.6787	17.2692	16.589	1.21026	1910.56	0.0590846	4.65968	3.167e-06	1.55002e-05	-1.09224	2032.99	0.0537535	-2.36804	0.0178825	0.0659479	10.7553	11.0311	10.9239	10.8309	10.8369	10.8725	10.9887	11.0292	11.0163	10.9118	10.9468	10.9364
4734	NM_001284338,NM_001284339,NM_001284340,NM_001329212,NM_006154,NM_198400,NR_104302,XM_011521624,XM_011521625,XM_011521626	NEDD4	NEDD4 E3 ubiquitin protein ligase	protein_coding	NP_001271267.1;NP_001271268.1;NP_001271269.1;NP_001316141.1;NP_006145.2;NP_940682.2;XP_011519926.1;XP_011519927.1;XP_011519928.1	7727	602278	14.5114	13.1417	13.2376	11.3932	13.5548	12.2535	14.5081	15.782	15.1828	39.1929	37.0103	37.3912	32.2871	38.6748	33.5783	40.7937	44.5714	42.4932	-1.14455	5102.52	0.0524826	-3.71125	0.000206237	0.000734592	1.24069	5407.67	0.0470769	6.60921	3.86386e-11	1.5887e-09	12.4111	12.2163	12.5477	12.442	12.3774	12.3911	12.2422	12.3211	12.2758	12.4351	12.5053	12.4786
4736	NM_007104,XM_017010900	RPL10A	ribosomal protein L10a	protein_coding	NP_009035.3;XP_016866389.1	10299	615660	583.419	514.018	505.074	429.499	416.364	445.659	396.119	378.272	401.028	1575.72	1447.6	1426.64	1217.16	1187.98	1221.24	1113.8	1068.32	1122.38	-1.24258	20688.9	0.0548358	-5.71415	1.10253e-08	7.78478e-08	-1.12172	17702.5	0.038153	-4.34325	1.40391e-05	0.000176581	14.4848	14.1713	14.0265	14.4825	14.3594	14.347	14.2057	14.1766	14.2003	14.102	14.0456	14.1153
4752	NM_002498,NM_152720,NR_164641	NEK3	NIMA related kinase 3	protein_coding	NP_002489.1;NP_689933.1	7746	604044	3.69812	3.09924	3.23852	2.33948	2.49375	2.68472	2.99905	2.97937	3.03994	9.98801	8.72823	9.14757	6.62987	7.11524	7.35696	8.43266	8.41433	8.50808	-1.37098	364.361	0.114438	-3.97775	6.95694e-05	0.000272861	1.18898	341.052	0.113609	2.19814	0.0279394	0.0925522	8.71918	8.26342	8.53275	8.6531	8.56189	8.56464	8.32262	8.36617	8.40592	8.48115	8.47078	8.50292
4771	NM_000268,NM_016418,NM_181825,NM_181828,NM_181829,NM_181830,NM_181831,NM_181832,NM_181833,NR_156186,XM_017028809,XM_017028810	NF2	neurofibromin 2	protein_coding	NP_000259.1;NP_057502.2;NP_861546.1;NP_861966.1;NP_861967.1;NP_861968.1;NP_861969.1;NP_861970.1;NP_861971.1;XP_016884298.1;XP_016884299.1	7773	607379	10.0493	10.3011	10.2521	12.2133	11.8993	11.9474	11.2682	11.2792	11.5239	27.1415	29.0104	28.9583	34.6114	33.9514	32.7395	31.6837	31.8547	32.2526	1.14972	3812.81	0.0516589	3.89628	9.768e-05	0.000371085	-1.07024	4001.91	0.046302	-2.11498	0.0344317	0.108236	11.7924	11.9938	11.9166	11.8385	11.8791	11.8794	12.015	11.9961	11.9534	11.9129	11.9104	11.9529
4774	NM_001134673,NM_001145511,NM_001145512,NM_005595,XM_011541512,XM_011541514,XM_011541515,XM_017001362,XM_017001363	NFIA	nuclear factor I A	protein_coding	NP_001128145.1;NP_001138983.1;NP_001138984.1;NP_005586.1;XP_011539814.1;XP_011539816.1;XP_011539817.1;XP_016856851.1;XP_016856852.1	7784	600727	1.57347	1.79362	1.7213	1.44078	1.38722	1.65374	1.38671	1.33599	1.20984	4.24969	5.05129	4.86202	4.08304	3.95805	4.53176	3.89914	3.77311	3.38606	-1.16535	854.96	0.0859192	-2.56939	0.0101876	0.0244795	-1.14726	750.306	0.0861364	-2.30092	0.0213959	0.0757665	9.84536	9.62572	9.44951	9.68792	9.80064	9.77273	9.60716	9.57547	9.6923	9.55783	9.52125	9.46187
4775	NM_004555,NM_173163,NM_173165	NFATC3	nuclear factor of activated T cells 3	protein_coding	NP_004546.1;NP_775186.1;NP_775188.1	7777	602698	5.51108	5.1222	4.97822	6.65375	6.48045	6.9217	6.2961	6.4358	5.97833	14.8845	14.4254	14.0616	18.8561	18.4902	18.9676	17.7032	18.176	16.732	1.25783	2198.47	0.0591315	5.59669	2.18478e-08	1.48173e-07	-1.07596	2396.98	0.0509613	-2.07277	0.038194	0.117498	10.9278	11.2579	11.1734	11.0865	11.0302	11.009	11.2459	11.225	11.2506	11.179	11.1951	11.1476
4780	NM_001145412,NM_001145413,NM_001313900,NM_001313901,NM_001313902,NM_001313903,NM_001313904,NM_006164	NFE2L2	nuclear factor, erythroid 2 like 2	protein_coding	NP_001138884.1;NP_001138885.1;NP_001300829.1;NP_001300830.1;NP_001300831.1;NP_001300832.1;NP_001300833.1;NP_006155.2	7782	600492	41.219	43.1364	40.3981	46.6603	47.2614	48.2141	56.8501	52.2211	53.6086	111.326	121.483	114.109	132.231	134.847	132.121	159.85	147.483	150.038	1.13312	6736.59	0.0437075	4.12503	3.70679e-05	0.000152342	1.15166	7812.23	0.0385927	5.27857	1.30199e-07	2.61177e-06	12.6249	12.8051	13.0299	12.7203	12.7238	12.7003	12.813	12.8271	12.8349	12.9814	12.9438	12.9316
4784	NM_001271043,NM_001271044,NM_001365902,NM_001365982,NM_001365983,NM_001365984,NM_001365985,NM_001378404,NM_001378405,NM_002501,XM_005259917,XM_006722760	NFIX	nuclear factor I X	protein_coding	NP_001257972.1;NP_001257973.1;NP_001352831.1;NP_001352911.1;NP_001352912.1;NP_001352913.1;NP_001352914.1;NP_001365333.1;NP_001365334.1;NP_002492.2;XP_005259974.1;XP_006722823.1	7788	164005	38.2888	42.1029	41.5446	32.0367	29.7577	30.5962	27.7931	26.9556	27.1531	103.412	118.572	117.348	90.7888	84.9054	83.843	78.1481	76.1279	75.9953	-1.33616	11811.3	0.0532707	-7.84839	4.2141e-15	6.16644e-14	-1.13566	9646.74	0.0409328	-4.48387	7.33025e-06	0.00010027	13.7218	13.3038	13.1413	13.5381	13.6432	13.6294	13.379	13.3158	13.3044	13.231	13.2006	13.2197
4791	NM_001077494,NM_001261403,NM_001288724,NM_001322934,NM_001322935,NM_002502,XM_011539830,XM_011539831,XM_017016278,XM_024448026,XM_024448027	NFKB2	nuclear factor kappa B subunit 2	protein_coding	NP_001070962.1;NP_001248332.1;NP_001275653.1;NP_001309863.1;NP_001309864.1;NP_002493.3;XP_011538132.1;XP_011538133.1;XP_016871767.1;XP_024303794.1;XP_024303795.1	7795	164012	8.89223	9.95492	9.1547	11.3494	11.294	10.8082	19.4866	18.2855	18.287	24.0165	28.0356	25.8585	32.1629	32.2245	29.6176	54.792	51.6419	51.181	1.16493	1849.86	0.067418	3.26687	0.00108743	0.00332459	1.66796	2695.56	0.0551804	13.3759	8.36103e-41	2.44943e-38	10.7386	10.9593	11.719	10.875	10.9823	10.9111	11.0719	11.0811	11.0017	11.5556	11.4823	11.4925
4792	NM_020529	NFKBIA	NFKB inhibitor alpha	protein_coding	NP_065390.1	7797	164008	23.2695	23.5863	23.4593	17.7433	17.2124	17.7502	36.9096	33.534	33.1712	62.8471	66.4249	66.2635	50.2827	49.1109	48.641	103.782	94.7066	92.8385	-1.36452	1858.94	0.0586579	-7.64419	2.10259e-14	2.87353e-13	1.95602	2358.72	0.0565512	17.1158	1.13058e-65	6.35928e-63	11.0672	10.6186	11.6084	11.0635	11.082	11.0815	10.8252	10.8001	10.7954	11.4571	11.3646	11.3729
4793	NM_001243116,NM_001369699,NM_001369700,NM_002503,NR_040515,NR_161470,XM_006723226,XM_006723227	NFKBIB	NFKB inhibitor beta	protein_coding	NP_001230045.1;NP_001356628.1;NP_001356629.1;NP_002494.2;XP_006723289.2;XP_006723290.3	7798	604495	5.80843	5.82343	5.7835	6.67866	7.02011	6.30696	7.05207	8.16869	8.79983	15.6876	16.4002	16.3362	18.9267	20.03	17.283	19.8289	23.07	24.6287	1.14748	741.487	0.0857213	2.31529	0.020597	0.0452476	1.21965	891.766	0.0835518	3.42867	0.000606543	0.0043472	9.43134	9.63035	9.93575	9.57347	9.54915	9.60787	9.671	9.74537	9.63743	9.76778	9.87034	9.89903
4811	NM_002508,XM_011544195	NID1	nidogen 1	protein_coding	NP_002499.2;XP_011542497.1	7821	131390	60.2374	66.5201	63.1558	58.3707	54.5181	57.0418	53.7552	55.3001	51.5414	162.691	187.337	178.391	165.417	155.552	156.312	151.148	156.178	144.252	-1.14345	20172.7	0.0495999	-3.89895	9.66088e-05	0.000367666	-1.06263	18533.8	0.0382125	-2.2935	0.0218192	0.0768583	14.3936	14.2002	14.1335	14.3165	14.4152	14.3712	14.2817	14.2193	14.2275	14.1865	14.2089	14.1633
4814	NM_004148,XM_011518716	NINJ1	ninjurin 1	protein_coding	NP_004139.2;XP_011517018.1	7824	602062	17.7111	17.7037	17.3153	21.3218	19.617	22.4297	22.8187	23.7465	24.6709	47.8347	49.8581	48.9092	60.4239	55.9716	61.4641	64.1611	67.0649	69.0482	1.17631	1390.66	0.0673901	3.47623	0.000508513	0.00166617	1.12082	1616.74	0.0633762	2.59655	0.0094165	0.0397046	10.3199	10.5538	10.7386	10.4318	10.4368	10.4222	10.5849	10.5142	10.5978	10.6274	10.6554	10.7067
4817	NM_001185092,NM_001185093,NM_001185094,NM_005600,XM_005245214,XM_005245215,XM_005245216,XM_017001371,XM_024447363	NIT1	nitrilase 1	protein_coding	NP_001172021.1;NP_001172022.1;NP_001172023.1;NP_005591.1;XP_005245271.1;XP_005245272.1;XP_005245273.1;XP_016856860.1;XP_024303131.1	7828	604618	10.0297	9.94909	10.0867	15.1227	15.5897	16.5768	13.7466	13.1891	12.7756	27.0887	28.0191	28.491	42.8563	44.481	45.4255	38.6525	37.2486	35.7559	1.51202	1201.02	0.0696882	8.55919	1.13664e-17	2.05757e-16	-1.16614	1362.7	0.0682776	-3.24762	0.00116375	0.00744865	9.90071	10.498	10.2972	10.0589	10.1136	10.0778	10.4003	10.4339	10.4554	10.3025	10.3501	10.2317
4832	NM_002513,XM_005255332,XM_011522503,XM_011522504	NME3	NME/NM23 nucleoside diphosphate kinase 3	protein_coding	NP_002504.2;XP_005255389.1;XP_011520805.1;XP_011520806.1	7851	601817	11.8478	11.346	11.189	19.8278	21.251	22.0058	15.7277	17.608	21.8863	31.9989	31.9533	31.6047	56.1901	60.634	60.3026	44.2228	49.7285	61.2547	1.78825	961.077	0.0753657	11.1264	9.33342e-29	3.72016e-27	-1.14358	1171.33	0.0961918	-2.01216	0.0442032	0.130558	9.42922	10.2677	10.0927	9.7204	9.69618	9.68772	10.1379	10.1965	10.1924	9.92281	10.0141	10.2159
4837	NM_001372045,NM_001372046,NM_001372047,NM_006169,NR_164073	NNMT	nicotinamide N-methyltransferase	protein_coding	NP_001358974.1;NP_001358975.1;NP_001358976.1;NP_006160.1	7861	600008	20.1723	16.6116	18.3207	16.374	15.3439	17.7809	25.5195	25.1475	25.8251	54.482	46.7825	51.7489	46.4024	43.7796	48.725	71.7552	71.0215	72.2784	-1.13861	2043.98	0.0731197	-2.56121	0.0104309	0.0249746	1.53978	2461.91	0.0548807	11.3469	7.6862e-30	1.36814e-27	11.0881	10.9001	11.5436	11.2121	11.0505	11.1387	11.0266	10.9697	11.0653	11.3999	11.3826	11.4234
4849	NM_014516,XM_005278279,XM_005278280,XM_005278281,XM_005278282,XM_011526992,XM_011526993,XR_002958318,XR_002958319,XR_254515	CNOT3	CCR4-NOT transcription complex subunit 3	protein_coding	NP_055331.1;XP_005278336.1;XP_005278337.1;XP_005278338.1;XP_005278339.1;XP_011525294.1;XP_011525295.1	7879	604910	9.51663	10.6833	9.74915	9.1796	9.05201	8.80771	7.56193	8.64803	8.37317	25.7029	30.0868	27.5376	26.0141	25.8274	24.1358	21.2625	24.4237	23.4345	-1.13379	1599.03	0.0674079	-2.68752	0.00719857	0.0179458	-1.11217	1443.41	0.0687584	-2.23061	0.025707	0.0868345	10.7306	10.5496	10.4159	10.6401	10.7343	10.6615	10.5941	10.5827	10.5267	10.4015	10.52	10.5005
4851	NM_017617,XM_011518717	NOTCH1	notch receptor 1	protein_coding	NP_060087.3;XP_011517019.2	7881	190198	3.56313	3.87884	3.62688	6.79348	6.7389	6.38631	5.26689	5.85639	6.3198	9.62344	10.9238	10.2445	19.2521	19.2276	17.5004	14.8093	16.5396	17.6877	1.76176	2859.57	0.0600859	13.5975	4.14132e-42	3.24857e-40	-1.14599	3464.93	0.0642955	-3.05775	0.00223002	0.0127009	11.0158	11.8331	11.6565	11.2477	11.3211	11.2716	11.8045	11.797	11.7151	11.5558	11.6467	11.7328
4856	NM_002514	CCN3	cellular communication network factor 3	protein_coding	NP_002505.1	7885	164958	87.7468	89.7613	85.2389	54.8467	51.3444	56.021	50.6955	51.8392	48.666	236.99	252.79	240.767	155.43	146.497	153.515	142.545	146.404	136.205	-1.65699	10153	0.0458136	-15.9028	6.06125e-57	8.26398e-55	-1.07731	7475.11	0.0407319	-2.63758	0.00834995	0.0362139	13.6284	12.8997	12.8133	13.4302	13.4596	13.4143	12.9865	12.9271	12.9728	12.8958	12.9124	12.8736
4862	NM_002518,XM_005263953,XM_005263959,XM_005263960,XM_005263961,XM_011511242,XM_011511243,XM_017004214,XM_017004215,XM_017004216,XM_017004217	NPAS2	neuronal PAS domain protein 2	protein_coding	NP_002509.2;XP_005264010.1;XP_005264016.1;XP_005264017.1;XP_005264018.1;XP_011509544.1;XP_011509545.1;XP_016859703.1;XP_016859704.1;XP_016859705.1;XP_016859706.1	7895	603347	10.4887	10.4763	11.1727	9.82295	8.99061	9.57781	11.8884	12.5189	11.9912	28.3283	29.5039	31.5587	27.8373	25.6522	26.2461	33.4274	35.3559	33.5607	-1.14099	2390.38	0.0619306	-3.07259	0.00212211	0.00607594	1.30321	2609.27	0.0534283	7.15098	8.61588e-13	4.37388e-11	11.3151	11.1247	11.5281	11.3197	11.3532	11.4033	11.2923	11.2118	11.2213	11.4636	11.4978	11.4603
4864	NM_000271,XM_005258277,XM_005258278,XM_005258279,XM_006722479,XM_017025784,XM_017025785,XM_017025786,XM_017025787	NPC1	NPC intracellular cholesterol transporter 1	protein_coding	NP_000262.2;XP_005258334.1;XP_005258335.1;XP_005258336.1;XP_006722542.1;XP_016881273.1;XP_016881274.1;XP_016881275.1;XP_016881276.1	7897	607623	16.4015	17.7583	17.3806	12.5937	12.2165	12.1532	14.4455	15.995	14.4234	44.2979	50.0119	49.0935	35.6893	34.8566	33.3034	40.6175	45.1732	40.3677	-1.43046	4084.95	0.0542789	-9.5153	1.81195e-21	4.57085e-20	1.21118	3770.49	0.0516515	5.35143	8.7263e-08	1.84803e-06	12.2313	11.7149	12.0121	12.1049	12.1861	12.1672	11.8617	11.8321	11.7982	11.9663	12.0537	11.9728
4869	NM_001037738,NM_001355006,NM_001355007,NM_001355009,NM_001355010,NM_002520,NM_199185,NR_149149	NPM1	nucleophosmin 1	protein_coding	NP_001032827.1;NP_001341935.1;NP_001341936.1;NP_001341938.1;NP_001341939.1;NP_002511.1;NP_954654.1	7910	164040	491.958	413.338	431.85	390.699	382.271	397.509	447.788	431	447.542	1328.7	1164.06	1219.81	1107.2	1090.71	1089.29	1259.08	1217.23	1252.57	-1.17955	34834.4	0.053028	-4.49273	7.03157e-06	3.25418e-05	1.13617	34636.8	0.0329903	5.58289	2.3656e-08	5.68633e-07	15.2025	14.9641	15.1692	15.2537	15.114	15.1604	15.0357	15.0154	15.02	15.1611	15.113	15.1421
4882	NM_001378923,NM_003995,XM_024447556,XM_024447557,XM_024447558,XM_024447559,XM_024447560,XM_024447561	NPR2	natriuretic peptide receptor 2	protein_coding	NP_001365852.1;NP_003986.2;XP_024303324.1;XP_024303325.1;XP_024303326.1;XP_024303327.1;XP_024303328.1;XP_024303329.1	7944	108961	13.2007	14.289	13.59	16.5651	16.2678	16.4793	14.6648	14.0496	14.9238	35.653	40.2415	38.3864	46.9438	46.4156	45.1582	41.234	39.6787	41.7681	1.15273	3617.21	0.0515725	3.97607	7.00629e-05	0.000274672	-1.15954	3659.97	0.0445513	-4.7935	1.639e-06	2.58382e-05	11.7144	11.9196	11.7269	11.7407	11.8049	11.7737	11.9171	11.8903	11.8884	11.7609	11.7494	11.7827
4891	NM_000617,NM_001174125,NM_001174126,NM_001174127,NM_001174128,NM_001174129,NM_001174130,NM_001379446,NM_001379447,NM_001379448,NM_001379455,NR_033421,NR_033422,NR_166668,NR_166669,NR_166670,XM_011538404,XM_011538405,XM_017019356,XR_001748720,XR_429104,XR_944555	SLC11A2	solute carrier family 11 member 2	protein_coding	NP_000608.1;NP_001167596.1;NP_001167597.1;NP_001167598.1;NP_001167599.1;NP_001167600.1;NP_001167601.1;NP_001366375.1;NP_001366376.1;NP_001366377.1;NP_001366384.1;XP_011536706.1;XP_011536707.1;XP_016874845.1	10908	600523	10.91	10.2384	9.96683	7.14226	6.85291	7.60403	9.05547	8.29849	7.85872	29.4662	28.8338	28.1525	20.2405	19.5529	20.8374	25.462	23.4366	21.9947	-1.4676	1975.43	0.0640423	-8.64213	5.51758e-18	1.02917e-16	1.15348	1749.07	0.0609344	3.38054	0.000723449	0.00500154	11.1985	10.6446	10.872	11.1229	11.0673	11.0411	10.7204	10.7066	10.7831	10.8985	10.8508	10.8266
4893	NM_002524	NRAS	NRAS proto-oncogene, GTPase	protein_coding	NP_002515.1	7989	164790	16.1622	15.9073	16.229	13.8074	14.0025	14.7563	17.1893	17.5914	17.1759	43.6513	44.799	45.8406	39.1289	39.9524	40.4369	48.3326	49.6816	48.0713	-1.16118	3805.68	0.0485209	-4.44336	8.85638e-06	4.03244e-05	1.21628	3959.17	0.0429096	6.58315	4.60577e-11	1.8611e-09	11.9976	11.7822	12.0852	11.9845	11.9771	11.9994	11.8383	11.8506	11.865	12.0146	12.0324	12.0283
4907	NM_001204813,NM_002526	NT5E	5'-nucleotidase ecto	protein_coding	NP_001191742.1;NP_002517.1	8021	129190	124.962	112.201	110.544	99.1821	96.0459	95.9284	87.7518	87.1422	86.9629	337.502	315.987	312.245	281.072	274.041	262.873	246.739	246.107	243.389	-1.2193	22120.2	0.0514473	-5.56003	2.69734e-08	1.80794e-07	-1.11697	19164.5	0.0357127	-4.46861	7.87305e-06	0.000106658	14.5691	14.2829	14.1442	14.5832	14.4886	14.479	14.3631	14.3344	14.3009	14.233	14.2233	14.2378
4913	NM_001318193,NM_001318194,NM_002528	NTHL1	nth like DNA glycosylase 1	protein_coding	NP_001305122.2;NP_001305123.1;NP_002519.2	8028	602656	7.09104	7.95876	7.22187	8.29854	9.4421	9.52705	7.04988	7.27806	8.03957	19.1517	22.4139	20.399	23.5172	26.9404	26.107	19.8227	20.5547	22.5009	1.19328	488.743	0.101391	2.51429	0.0119271	0.028172	-1.22276	490.303	0.101446	-2.86007	0.00423543	0.0210909	8.79886	9.0556	8.78371	8.8375	8.92889	8.86125	8.95268	9.05068	9.0243	8.81544	8.82935	8.91674
4919	NM_001083592,NM_005012,XM_011541526,XM_017001376,XM_017001377	ROR1	receptor tyrosine kinase like orphan receptor 1	protein_coding	NP_001077061.1;NP_005003.2;XP_011539828.1;XP_016856865.1;XP_016856866.1	10256	602336	5.66012	6.32285	6.62148	4.79524	4.63488	5.22969	4.0414	4.34473	4.38296	15.2871	17.8067	18.7032	13.5892	13.2244	14.331	11.3635	12.2704	12.2669	-1.34847	1778.84	0.0703344	-6.13247	8.65268e-10	7.05657e-09	-1.16895	1425.77	0.0641058	-3.51306	0.000442976	0.0033667	10.9959	10.5655	10.3598	10.7792	10.8582	10.93	10.575	10.5731	10.626	10.4116	10.4696	10.4867
4923	NM_002531,XM_011528827	NTSR1	neurotensin receptor 1	protein_coding	NP_002522.2;XP_011527129.1	8039	162651	0.288226	0.389594	0.348183	0.153235	0.172065	0.185102	0.118374	0.104128	0.067328	0.778451	1.09719	0.983484	0.434252	0.49094	0.507237	0.33284	0.29408	0.188436	-2.02443	61.1944	0.265563	-3.83154	0.000127343	0.000473408	-1.78046	32.1687	0.363865	-2.28725	0.0221813	NA	6.35489	5.34127	4.53654	5.6627	5.79014	5.73759	5.47365	5.49037	5.5122	5.40231	5.37678	5.3216
4924	NM_006184,XM_017026845	NUCB1	nucleobindin 1	protein_coding	NP_006175.2;XP_016882334.1	8043	601323	92.2674	101.18	98.0123	105.067	104.645	112.096	98.4187	98.5958	96.9946	249.199	284.949	276.847	297.75	298.577	307.177	276.732	278.454	271.465	1.07904	14447.6	0.0473901	2.31583	0.0205675	0.0451943	-1.10577	14487.9	0.0335798	-4.31964	1.56281e-05	0.000194309	13.7625	13.8725	13.7482	13.7467	13.8409	13.8014	13.8534	13.8564	13.884	13.7765	13.7665	13.7695
4925	NM_001330227,NM_001352661,NM_001352662,NM_001352663,NM_001352664,NM_001352665,NM_001352666,NM_001352667,NM_001352668,NM_001352669,NM_001352670,NM_001352671,NM_001352672,NM_005013,XM_017017812,XM_017017813,XM_017017814,XM_017017815,XM_017017817,XM_017017818,XM_017017826,XM_017017828,XM_024448527,XM_024448528,XM_024448529,XM_024448530,XM_024448531,XM_024448532,XM_024448533,XM_024448534,XM_024448535…	NUCB2	nucleobindin 2	protein_coding	NP_001317156.1;NP_001339590.1;NP_001339591.1;NP_001339592.1;NP_001339593.1;NP_001339594.1;NP_001339595.1;NP_001339596.1;NP_001339597.1;NP_001339598.1;NP_001339599.1;NP_001339600.1;NP_001339601.1;NP_005004.1;XP_016873301.1;XP_016873302.1;XP_016873303.1;XP_016873304.1;XP_016873306.1;XP_016873307.1;XP_016873315.1;XP_016873317.1;XP_024304295.1;XP_024304296.1;XP_024304297.1;XP_024304298.1;XP_024304299…	8044	608020	52.7394	47.4835	49.6808	45.5515	45.3358	46.8	44.4245	49.0904	50.7588	142.441	133.725	140.329	129.088	129.353	128.246	124.912	138.641	142.062	-1.10065	5604.74	0.0532204	-2.59968	0.00933095	0.0226184	1.07325	5610.59	0.0401586	2.53959	0.0110982	0.0454729	12.5201	12.3814	12.5038	12.5694	12.4605	12.4959	12.4109	12.4291	12.4214	12.4583	12.4934	12.4946
4926	NM_001286561,NM_006185,NR_104476,XM_006718564,XM_011545054,XM_011545055,XM_011545056,XM_011545057,XM_011545058,XM_011545059,XM_011545060,XM_011545061,XM_011545062,XM_011545063,XM_011545064,XM_011545065,XM_011545066,XM_017017830,XM_017017831,XM_024448555,XM_024448556	NUMA1	nuclear mitotic apparatus protein 1	protein_coding	NP_001273490.1;NP_006176.2;XP_006718627.1;XP_011543356.1;XP_011543357.1;XP_011543358.1;XP_011543359.1;XP_011543360.1;XP_011543361.1;XP_011543362.1;XP_011543363.1;XP_011543364.1;XP_011543365.1;XP_011543366.1;XP_011543367.1;XP_011543368.1;XP_016873319.1;XP_016873320.1;XP_024304323.1;XP_024304324.1	8059	164009	50.5028	59.0841	57.2767	61.4697	64.0617	64.1811	58.4302	59.0508	57.9485	136.4	166.396	161.785	174.199	182.782	175.876	164.293	166.771	162.184	1.11149	24743.9	0.0561823	2.7143	0.00664155	0.0167197	-1.08494	25395.7	0.0325789	-3.61035	0.00030578	0.00246694	14.5165	14.6691	14.5722	14.4754	14.6252	14.6004	14.6489	14.6874	14.6549	14.5826	14.5891	14.5895
4938	NM_001032409,NM_001320151,NM_002534,NM_016816,XM_006719434,XM_011538413,XM_017019361,XM_017019362,XR_944558	OAS1	2'-5'-oligoadenylate synthetase 1	protein_coding	NP_001027581.1;NP_001307080.1;NP_002525.2;NP_058132.2;XP_006719497.1;XP_011536715.1;XP_016874850.1;XP_016874851.1	8086	164350	8.72755	6.79949	5.35931	1.33959	1.4934	1.20623	3.95597	4.16703	4.48222	23.5717	19.1491	15.138	3.79626	4.261	3.30544	11.1233	11.7685	12.5447	-5.81093	471.139	0.145692	-17.4256	5.27135e-68	1.01749e-65	3.38589	307.341	0.129165	13.6224	2.94647e-42	9.86507e-40	9.65125	7.11028	8.89028	9.32791	9.1507	8.945	7.9158	7.91057	7.88778	8.6602	8.67008	8.75243
4939	NM_001032731,NM_002535,NM_016817,XR_001748725	OAS2	2'-5'-oligoadenylate synthetase 2	protein_coding	NP_001027903.1;NP_002526.2;NP_058197.2	8087	603350	14.1356	12.9549	10.2183	3.85197	4.01932	3.7548	7.72421	6.96608	7.54785	38.178	36.4843	28.8628	10.9161	11.468	10.2893	21.7188	19.6736	21.1247	-3.28009	1985.96	0.0929783	-18.4316	7.33093e-76	1.85203e-73	1.93951	1383.72	0.0726814	13.1491	1.72313e-39	4.48716e-37	11.5719	9.85743	10.8347	11.3494	11.2923	11.058	10.2212	10.2322	10.1398	10.7932	10.676	10.7792
4940	NM_006187,XM_005253889,XM_017019363	OAS3	2'-5'-oligoadenylate synthetase 3	protein_coding	NP_006178.2;XP_005253946.1;XP_016874852.1	8088	603351	13.4826	12.721	11.3546	4.22815	4.37969	4.17077	9.33811	9.53108	9.73132	36.4143	35.8255	32.0724	11.9822	12.4962	11.4292	26.2567	26.9177	27.2357	-3.00254	3226.24	0.0655801	-24.187	3.04906e-129	1.93999e-126	2.22831	2639.05	0.0529041	21.8499	7.79479e-106	1.0961e-102	12.241	10.6545	11.8308	12.0496	12.0022	11.8978	11.0097	11.0409	10.9753	11.6783	11.692	11.7292
4942	NM_000274,NM_001171814,NM_001322965,NM_001322966,NM_001322967,NM_001322968,NM_001322969,NM_001322970,NM_001322971,NM_001322974,XM_017016279	OAT	ornithine aminotransferase	protein_coding	NP_000265.1;NP_001165285.1;NP_001309894.1;NP_001309895.1;NP_001309896.1;NP_001309897.1;NP_001309898.1;NP_001309899.1;NP_001309900.1;NP_001309903.1;XP_016871768.1	8091	613349	91.8487	76.7752	50.9724	34.8895	34.9195	54.1968	38.6588	36.9319	59.8264	248.068	216.218	143.977	98.8734	99.6331	148.516	108.7	104.303	167.44	-1.49879	8476.41	0.056652	-10.3049	6.69453e-25	2.12187e-23	1.08893	7188.66	0.0407164	3.0186	0.0025395	0.0140985	13.3119	12.7278	12.8717	13.2635	13.1189	13.1557	12.814	12.8122	12.7931	12.8997	12.8424	12.9009
4967	NM_001003941,NM_001165036,NM_001363523,NM_002541,XM_005249759,XM_011515408,XM_024446783	OGDH	oxoglutarate dehydrogenase	protein_coding	NP_001003941.1;NP_001158508.1;NP_001350452.1;NP_002532.2;XP_005249816.1;XP_011513710.1;XP_024302551.1	8124	613022	33.9507	35.3278	34.0439	29.759	28.7556	31.6317	26.6014	25.4939	24.5714	91.6953	99.4918	96.1609	84.3341	82.0461	86.6804	74.7972	71.9998	68.7697	-1.17708	7858.12	0.0457938	-5.13645	2.79972e-07	1.61995e-06	-1.17659	6775.07	0.0419154	-5.59727	2.1775e-08	5.27931e-07	13.0528	12.8176	12.6042	12.9529	12.9953	12.9652	12.8185	12.7917	12.8454	12.7016	12.6643	12.6447
4973	NM_001172632,NM_001172633,NM_002543	OLR1	oxidized low density lipoprotein receptor 1	protein_coding	NP_001166103.1;NP_001166104.1;NP_002534.1	8133	602601	0.940849	0.648336	1.00161	0.532225	0.40792	0.536292	0.894987	0.987426	1.12403	2.54108	1.82588	2.82917	1.50828	1.16389	1.46961	2.51651	2.78869	3.1459	-1.78784	97.5693	0.228097	-3.67485	0.000237992	0.000836944	2.02909	107.387	0.210039	4.86022	1.17257e-06	1.90181e-05	6.96842	6.12743	7.16854	6.73343	6.55706	6.77677	6.4673	6.37353	6.45828	6.69161	6.74478	6.83456
4987	NM_000913,NM_001200019,NM_001318853,NM_001318854,NM_001318855,NM_182647,XM_011528828,XM_011528830,XM_017027853,XM_017027854,XM_017027855	OPRL1	opioid related nociceptin receptor 1	protein_coding	NP_000904.1;NP_001186948.1;NP_001305782.1;NP_001305783.1;NP_001305784.1;NP_872588.1;XP_011527130.1;XP_011527132.1;XP_016883342.1;XP_016883343.1;XP_016883344.1	8155	602548	0.972236	1.11336	0.990189	1.80016	1.82548	2.1297	1.65988	1.55243	1.59033	2.62585	3.1355	2.7969	5.10147	5.20852	5.83601	4.66721	4.38437	4.45096	1.828	282.424	0.129528	6.71875	1.83293e-11	1.83176e-10	-1.1996	339.768	0.116498	-2.25369	0.0242156	0.0831551	7.64076	8.51285	8.27128	7.94995	8.03191	7.97444	8.34745	8.35332	8.45043	8.2803	8.21811	8.26404
5002	NM_001315501,NM_001315502,NM_002555,NM_183233,XM_011520141,XM_011520142	SLC22A18	solute carrier family 22 member 18	protein_coding	NP_001302430.1;NP_001302431.1;NP_002546.3;NP_899056.2;XP_011518443.2;XP_011518444.2	10964	602631	9.27664	8.93334	8.25174	8.00678	7.6941	8.54632	6.66132	6.55157	6.9987	25.0547	25.1585	23.308	22.6904	21.953	23.4195	18.7301	18.5029	19.5877	-1.12856	741.413	0.0841095	-2.07449	0.0380334	0.0764541	-1.222	642.036	0.0875905	-3.30225	0.000959117	0.00633198	9.61923	9.4437	9.17395	9.56612	9.55163	9.48194	9.43956	9.40633	9.4524	9.2383	9.25018	9.32898
5021	NM_000916,NM_001354653,NM_001354654,NM_001354655,NM_001354656	OXTR	oxytocin receptor	protein_coding	NP_000907.2;NP_001341582.1;NP_001341583.1;NP_001341584.1;NP_001341585.1	8529	167055	38.9387	40.7008	42.603	45.2971	42.6097	46.5413	40.3347	34.8835	38.1912	105.167	114.624	120.337	128.367	121.575	127.537	113.412	98.5179	106.888	1.07716	10670.3	0.0494522	2.16828	0.030137	0.0625497	-1.18644	10346.4	0.0487056	-5.06387	4.1084e-07	7.39722e-06	13.3266	13.434	13.2084	13.2653	13.3163	13.3546	13.3967	13.3432	13.3971	13.2732	13.148	13.2367
5026	NM_001204519,NM_001204520,NM_002561,NM_175080	P2RX5	purinergic receptor P2X 5	protein_coding	NP_001191448.1;NP_001191449.1;NP_002552.2;NP_778255.1	8536	602836	0.473951	0.100139	0.050718	0.568186	0.733683	0.768099	0.363883	0.48643	0.372304	1.28006	0.282017	0.14326	1.61018	2.09336	2.10483	1.02316	1.37378	1.04199	3.16996	54.0306	0.84385	1.97246	0.0485566	0.0942652	-1.69086	66.1839	0.258563	-2.93064	0.00338264	0.0176696	4.70019	6.35871	5.61762	5.89811	5.58945	5.53953	5.95962	6.06318	6.06014	5.81349	5.88897	5.81534
5033	NM_000917,NM_001017962,NM_001142595,NM_001142596	P4HA1	prolyl 4-hydroxylase subunit alpha 1	protein_coding	NP_000908.2;NP_001017962.1;NP_001136067.1;NP_001136068.1	8546	176710	42.4145	35.4603	35.6388	65.1781	63.6304	66.1932	71.3816	67.6905	67.9203	114.555	99.8651	100.666	184.708	181.552	181.39	200.709	191.171	190.093	1.68194	8497.28	0.0609481	12.3076	8.23876e-35	4.64045e-33	1.05606	11115.5	0.0368229	2.13693	0.0326039	0.104223	12.6298	13.3795	13.4792	12.9613	12.8133	12.8218	13.3447	13.3224	13.324	13.4078	13.3543	13.3756
5034	NM_000918,XM_024450777,XR_002958014	P4HB	prolyl 4-hydroxylase subunit beta	protein_coding	NP_000909.2;XP_024306545.1	8548	176790	278.613	285.939	278.171	253.384	244.141	260.623	237.07	236.199	237.72	752.488	805.277	785.727	718.065	696.588	714.187	666.588	667.072	665.322	-1.13533	38277.5	0.0398981	-4.58963	4.44025e-06	2.13129e-05	-1.06741	35223.2	0.0320186	-2.93941	0.0032884	0.0173059	15.3129	15.1297	15.0564	15.2514	15.2855	15.2616	15.1574	15.1231	15.1586	15.0837	15.0763	15.0945
5037	NM_002567	PEBP1	phosphatidylethanolamine binding protein 1	protein_coding	NP_002558.1	8630	604591	147.337	141.062	144.367	109.7	104.962	112.972	102.655	104.115	102.591	397.934	397.265	407.781	310.878	299.481	309.577	288.643	294.042	287.127	-1.35124	10543.4	0.043406	-10.0051	1.44716e-23	4.20657e-22	-1.06318	8827.69	0.0367985	-2.40173	0.0163179	0.0614686	13.565	13.1305	13.063	13.476	13.4424	13.4685	13.1978	13.1578	13.1915	13.1179	13.1271	13.1314
5048	NM_000430,XM_011523901,XM_011523902,XM_011523903,XM_017024701,XM_017024702,XM_017024703	PAFAH1B1	platelet activating factor acetylhydrolase 1b regulatory subunit 1	protein_coding	NP_000421.1;XP_011522203.1;XP_011522204.1;XP_011522205.1;XP_016880190.1;XP_016880191.1;XP_016880192.1	8574	601545	31.5433	34.7528	33.5787	27.781	27.1407	29.1848	31.3163	31.7149	29.3793	85.1934	97.8727	94.8469	78.7285	77.4385	79.9751	88.0546	89.5692	82.2257	-1.21424	9879.25	0.0488115	-5.73742	9.61311e-09	6.86668e-08	1.09478	9483.1	0.038032	3.43505	0.000592448	0.00427231	13.4033	13.1235	13.2751	13.3034	13.3972	13.3773	13.182	13.164	13.1951	13.2701	13.281	13.2309
5054	NM_000602	SERPINE1	serpin family E member 1	protein_coding	NP_000593.1	8583	173360	114.664	115.881	112.252	162.043	156.561	173.796	185.121	184.933	181.695	309.69	326.351	317.068	459.214	446.704	476.254	520.52	522.286	508.523	1.40357	25442.8	0.0423625	11.5457	7.76128e-31	3.47216e-29	1.1165	31901.7	0.0344051	4.6209	3.82071e-06	5.58491e-05	14.3698	14.8589	15.0387	14.5401	14.5562	14.5322	14.8472	14.8153	14.8784	14.9503	14.9459	14.9477
5055	NM_001143818,NM_002575,XM_024451192	SERPINB2	serpin family B member 2	protein_coding	NP_001137290.1;NP_002566.1;XP_024306960.1	8584	173390	64.0159	56.4278	54.6134	39.2373	43.9836	45.7031	81.0575	95.702	91.3336	172.896	158.915	154.262	111.195	125.495	125.24	227.916	270.281	255.621	-1.38831	5636.11	0.0637615	-7.42339	1.14161e-13	1.4357e-12	2.07093	7350.38	0.059205	17.7397	2.06857e-70	1.32219e-67	12.6779	12.2045	13.275	12.7764	12.6694	12.6417	12.3385	12.4353	12.438	12.9683	13.1242	13.0984
5066	NM_000919,NM_001177306,NM_001319943,NM_001364582,NM_001364583,NM_001364584,NM_001364585,NM_001364586,NM_001364587,NM_001364588,NM_001364589,NM_001364590,NM_001364591,NM_001364592,NM_001364593,NM_001364594,NM_138766,NM_138821,NM_138822,NR_033440,NR_157231,XM_011543419,XM_017009495,XM_017009496,XM_017009497,XM_017009502,XM_017009504,XM_017009505,XM_017009507,XM_017009511,XM_024446066,XM_024446067,X…	PAM	peptidylglycine alpha-amidating monooxygenase	protein_coding	NP_000910.2;NP_001170777.1;NP_001306872.1;NP_001351511.1;NP_001351512.1;NP_001351513.1;NP_001351514.1;NP_001351515.1;NP_001351516.1;NP_001351517.1;NP_001351518.1;NP_001351519.1;NP_001351520.1;NP_001351521.1;NP_001351522.1;NP_001351523.1;NP_620121.1;NP_620176.1;NP_620177.1;XP_011541721.1;XP_016864984.1;XP_016864985.1;XP_016864986.1;XP_016864991.1;XP_016864993.1;XP_016864994.1;XP_016864996.1;XP_016…	8596	170270	146.79	128.825	141.65	105.992	99.8126	110.009	99.0044	83.1423	99.9204	396.456	362.804	400.106	300.371	284.788	301.458	278.378	234.81	279.654	-1.41102	29297.8	0.043732	-11.3588	6.70839e-30	2.85964e-28	-1.05296	24035.9	0.0349147	-2.13239	0.0329746	0.105177	15.0656	14.5688	14.5153	14.9722	14.9166	14.9173	14.6345	14.5869	14.6152	14.5868	14.5537	14.5502
5069	NM_002581,XM_006717129,XM_017014784	PAPPA	pappalysin 1	protein_coding	NP_002572.2;XP_006717192.1;XP_016870273.1	8602	176385	10.2189	11.4039	11.5344	16.3928	17.0782	18.0546	21.9146	23.9599	21.5827	27.5995	32.1163	32.5804	46.4556	48.7279	49.475	61.6191	67.6676	60.4048	1.51668	8936.15	0.0547196	10.9817	4.67965e-28	1.79446e-26	1.3074	12607.5	0.0428697	9.02049	1.87256e-19	2.06628e-17	12.7937	13.395	13.8023	12.998	13.0977	13.1109	13.4062	13.4372	13.4609	13.6534	13.7334	13.6535
5074	NM_001354732,NM_001354733,NM_002583,XM_006719435,XM_017019378,XM_017019379,XR_944560,XR_944561	PAWR	pro-apoptotic WT1 regulator	protein_coding	NP_001341661.1;NP_001341662.1;NP_002574.2;XP_006719498.1;XP_016874867.1;XP_016874868.1	8614	601936	3.17426	3.58668	3.65071	3.58244	3.9398	4.35224	4.25034	4.42715	4.78473	8.57317	10.101	10.3118	10.1523	11.2411	11.9265	11.951	12.5032	13.3913	1.15196	1755.66	0.0726787	2.8082	0.00498185	0.0129456	1.0965	1998.87	0.0616861	2.15452	0.0311998	0.100835	10.6715	10.8768	11.0293	10.6926	10.8199	10.7603	10.8202	10.8751	10.9412	10.9214	10.9805	10.9737
5091	NM_000920,NM_001040716,NM_022172,XM_005274031,XM_005274032,XM_006718578,XM_006718579,XM_011545086,XM_011545087,XM_017017868,XM_017017869,XM_017017870,XM_017017871,XM_017017872	PC	pyruvate carboxylase	protein_coding	NP_000911.2;NP_001035806.1;NP_071504.2;XP_005274088.1;XP_005274089.1;XP_006718641.1;XP_006718642.1;XP_011543388.1;XP_011543389.1;XP_016873357.1;XP_016873358.1;XP_016873359.1;XP_016873360.1;XP_016873361.1	8636	608786	3.39043	3.7562	3.82092	4.10335	4.02503	4.66179	3.77893	4.02407	3.63211	9.15699	10.5784	10.7926	11.6285	11.4843	12.7747	10.6255	11.3648	10.1654	1.1231	953.071	0.0808253	2.07222	0.0382453	0.0768171	-1.12061	968.23	0.0750265	-2.18969	0.0285466	0.0939991	9.80959	9.97836	9.83461	9.80738	9.90336	9.8963	9.94404	9.92772	10.0205	9.86024	9.90279	9.84165
5092	NM_000281,NM_001289797,NM_001323004	PCBD1	pterin-4 alpha-carbinolamine dehydratase 1	protein_coding	NP_000272.1;NP_001276726.1;NP_001309933.1	8646	126090	22.7152	20.4198	20.1926	36.174	33.2	36.5019	30.2671	30.1275	32.947	61.35	57.5072	57.0365	102.514	94.7272	100.026	85.1045	85.0861	92.2109	1.62971	1272.15	0.073209	9.62475	6.28619e-22	1.64871e-20	-1.14066	1500.15	0.0654738	-2.89995	0.0037322	0.0190914	9.91918	10.6221	10.4526	10.2034	10.1205	10.1174	10.5923	10.5108	10.5628	10.4093	10.4134	10.4935
5098	NM_002588,NM_032402,NM_032403	PCDHGC3	protocadherin gamma subfamily C, 3	protein_coding	NP_002579.2;NP_115778.1;NP_115779.1	8716	603627	34.8602	36.8165	37.1553	33.0629	31.2971	32.5262	27.0639	26.7668	25.6516	94.1517	103.684	104.95	93.697	89.2977	89.1318	76.0977	75.5947	71.7929	-1.13868	9376.45	0.0476284	-3.93397	8.35551e-05	0.000322633	-1.22797	8070.94	0.0397574	-7.45212	9.18521e-14	5.22925e-12	13.2855	13.0981	12.823	13.1994	13.2438	13.2672	13.1499	13.093	13.1032	12.9466	12.9289	12.9133
5118	NM_002593,XM_024446785	PCOLCE	procollagen C-endopeptidase enhancer	protein_coding	NP_002584.2;XP_024302553.1	8738	600270	325.98	323.175	328.098	290.923	281.52	288.816	262.52	247.053	257.052	880.419	910.141	926.751	824.448	803.239	791.443	738.148	697.728	719.429	-1.16056	26979	0.0396833	-5.41336	6.1853e-08	3.92238e-07	-1.12811	23898.7	0.0369364	-4.70824	2.49865e-06	3.81499e-05	14.823	14.6081	14.4551	14.7511	14.7502	14.7688	14.6397	14.6092	14.5994	14.5251	14.4669	14.5203
5128	NM_001170464,NM_002595,XM_017019405,XM_017019406,XM_017019407	CDK17	cyclin dependent kinase 17	protein_coding	NP_001163935.1;NP_002586.2;XP_016874894.1;XP_016874895.1;XP_016874896.1	8750	603440	11.6334	11.7966	11.0331	9.65431	9.25385	10.1272	10.5031	11.3633	10.3942	31.4199	33.2221	31.1643	27.3594	26.4033	27.7515	29.5325	32.0921	29.091	-1.21706	2609.73	0.053233	-5.32374	1.01654e-07	6.27943e-07	1.14005	2555.56	0.0502394	3.76403	0.000167197	0.00149563	11.4844	11.2011	11.4108	11.4251	11.4643	11.4449	11.2741	11.2666	11.265	11.3594	11.4137	11.3728
5157	NM_001372073,NM_006207	PDGFRL	platelet derived growth factor receptor like	protein_coding	NP_001359002.1;NP_006198.1	8805	604584	1.483	1.61282	1.47269	1.23839	0.873334	1.00571	0.911223	0.713126	0.789789	4.00535	4.5421	4.15978	3.50949	2.49182	2.75596	2.56216	2.01401	2.21043	-1.39386	116.694	0.190826	-2.51057	0.0120537	0.028436	-1.39629	84.932	0.226708	-2.1243	0.0336451	0.106607	7.08709	6.60619	6.15034	6.68013	6.73059	6.69082	6.593	6.53055	6.47612	6.4421	6.35153	6.39378
5159	NM_001355016,NM_001355017,NM_002609,NR_149150	PDGFRB	platelet derived growth factor receptor beta	protein_coding	NP_001341945.1;NP_001341946.1;NP_002600.1	8804	173410	144.542	160.739	154.682	133.638	129.642	127.327	129.482	120.42	121.13	390.384	452.681	436.918	378.716	369.899	348.916	364.074	340.089	339.015	-1.19985	46707.1	0.0504438	-5.21082	1.88011e-07	1.12108e-06	-1.05792	41903.5	0.0401463	-2.02326	0.0430459	0.128204	15.6368	15.374	15.3137	15.5259	15.6321	15.6008	15.4508	15.4231	15.3743	15.4011	15.3332	15.3549
5167	NM_006208	ENPP1	ectonucleotide pyrophosphatase/phosphodiesterase 1	protein_coding	NP_006199.2	3356	173335	5.90257	6.0053	6.28973	5.21383	4.44168	4.16423	3.81599	3.47091	3.14867	15.9419	16.9124	17.7661	14.7755	12.6731	11.4113	10.7297	9.80252	8.81239	-1.34466	2309.53	0.0787566	-5.42479	5.80228e-08	3.69998e-07	-1.33359	1749.11	0.0840239	-4.94287	7.698e-07	1.30894e-05	11.3715	10.9437	10.5509	11.212	11.2353	11.2819	11.0949	10.9537	10.8669	10.8046	10.722	10.658
5168	NM_001040092,NM_001130863,NM_001330600,NM_006209,NR_045555,XM_006716584,XM_006716585,XM_006716587,XM_017013572,XM_017013573,XM_017013574,XM_017013575,XM_024447181,XM_024447182	ENPP2	ectonucleotide pyrophosphatase/phosphodiesterase 2	protein_coding	NP_001035181.1;NP_001124335.1;NP_001317529.1;NP_006200.3;XP_006716647.1;XP_006716648.1;XP_006716650.1;XP_016869061.1;XP_016869062.1;XP_016869063.1;XP_016869064.1;XP_024302949.1;XP_024302950.1	3357	601060	111.008	100.448	98.7465	72.016	70.6982	73.4276	66.7869	65.0037	64.8849	299.815	282.887	278.921	204.086	201.718	201.214	187.79	183.583	181.598	-1.46539	15963.4	0.0500237	-11.0205	3.04305e-28	1.18273e-26	-1.10596	12508.6	0.0347534	-4.18103	2.90192e-05	0.000333389	14.212	13.6606	13.5363	14.1243	14.029	14.0155	13.7051	13.6909	13.6999	13.6269	13.5876	13.6028
5176	NM_001329903,NM_001329904,NM_001329905,NM_002615	SERPINF1	serpin family F member 1	protein_coding	NP_001316832.1;NP_001316833.1;NP_001316834.1;NP_002606.3	8824	172860	42.1444	40.1567	39.9586	32.996	30.0591	30.6299	29.6615	26.9557	28.8058	113.825	113.091	112.868	93.5075	85.7654	83.9353	83.4016	76.1281	80.6207	-1.33272	3013.38	0.0582908	-7.10876	1.17093e-12	1.34193e-11	-1.10225	2499.42	0.0592503	-2.37056	0.0177612	0.0656048	11.7499	11.3347	11.2159	11.6452	11.6084	11.6071	11.4174	11.3344	11.319	11.3036	11.2162	11.291
[truncated: 2,603 more rows]
[truncated: 9 more columns]
